# Supplementary material for: A Single Vibrionales 16S rRNA Oligotype Dominates the Intestinal Microbiome in Two Geographically Separated Atlantic cod Populations
Source: Front Microbiol. 2018 Jul 13;9:1561. doi: 10.3389/fmicb.2018.01561 (PMC6053498; doi:10.3389/fmicb.2018.01561)
Supplement: Supplementary file 1 [file Table_1.XLSX]

## Sheet: Metadata
Table S1: Metadata
Data collected for all cod specimens used in the study.
final_name	working_name	sampling_year	location	length	weight	sex	age	maturity	gut	mucosa	mix
L01	L0814_25	2014	Lofoten	65	2.3	F	4	2.5	x	x
L02	L0814_27	2014	Lofoten	91	6.3	F	8	Unknown	x	x
L03	L0814_28	2014	Lofoten	65.5	2.4	M	6	2	x	x
L04	L0814_37	2014	Lofoten	41	0.7	M	3	1	x	x
L05	L0814_29	2014	Lofoten	69	3	F	6	2.5			x
L06	L0814_30	2014	Lofoten	65.5	2.7	M	5	2			x
L07	L0814_31	2014	Lofoten	65	1.8	M	7	2			x
L08	L0814_33	2014	Lofoten	64	2.6	M	6	3.5			x
L09	L0814_34	2014	Lofoten	48.5	1.1	F	3	1			x
L10	L0814_35	2014	Lofoten	54.5	1.4	M	5	1			x
L11	L0814_41	2014	Lofoten	35	0.4	M	3	1			x
L12	L0814_44	2014	Lofoten	36.5	0.4	M	2	1			x
S01	S0913_26	2013	Soroya	51	1.1	M	3	1	x	x
S02	S0913_27	2013	Soroya	52	1.1	M	3	0	x	x
S03	S0913_31	2013	Soroya	91	8.7	M	7	2	x	x
S04	S0913_35	2013	Soroya	43	0.7	F	3	1	(x)	x		(sequencing of gut failed)
S05	S0913_25	2013	Soroya	52	1.2	F	3	2			x
S06	S0913_29	2013	Soroya	42	0.6	F	2	1			x
S07	S0913_30	2013	Soroya	37	0.5	F	2	1			x
S08	S0913_32	2013	Soroya	69	2.8	M	4	2			x
S09	S0913_33	2013	Soroya	67	2.8	M	6	2			x
S10	S0913_34	2013	Soroya	56	1.6	M	4	1			x
