# Supplementary material for: A Single Vibrionales 16S rRNA Oligotype Dominates the Intestinal Microbiome in Two Geographically Separated Atlantic cod Populations
Source: Front Microbiol. 2018 Jul 13;9:1561. doi: 10.3389/fmicb.2018.01561 (PMC6053498; doi:10.3389/fmicb.2018.01561)
Supplement: Supplementary file 3 [file Table_3.XLSX]

## Sheet: Library sizes
Table S3: Library sizes
Number of forward and reverse sequences per library, including raw reads, reads after removal of PhiX sequences and reads after the Mothur pipeline (used for statistical analysis).
Sample	Forward reads	Reverse reads	Raw reads	Cleaned (PhiX removal)	After Mothur pipeline (OTU table)
L0814_25G1	Pilot-exp-01_S1_L001_R1_001.fastq	Pilot-exp-01_S1_L001_R2_001.fastq	107984	105435	84821
L0814_25G2	Pilot-exp-02_S2_L001_R1_001.fastq	Pilot-exp-02_S2_L001_R2_001.fastq	153846	148275	120523
L0814_25G3	Pilot-exp-03_S3_L001_R1_001.fastq	Pilot-exp-03_S3_L001_R2_001.fastq	123041	118472	93827
L0814_25M1	Pilot-exp-04_S4_L001_R1_001.fastq	Pilot-exp-04_S4_L001_R2_001.fastq	137404	132646	108705
L0814_25M2	Pilot-exp-05_S5_L001_R1_001.fastq	Pilot-exp-05_S5_L001_R2_001.fastq	111266	107079	87544
L0814_25M3	Pilot-exp-06_S6_L001_R1_001.fastq	Pilot-exp-06_S6_L001_R2_001.fastq	132616	128056	104038
L0814_37G1	Pilot-exp-07_S7_L001_R1_001.fastq	Pilot-exp-07_S7_L001_R2_001.fastq	145581	141597	107106
L0814_37G2	Pilot-exp-08_S8_L001_R1_001.fastq	Pilot-exp-08_S8_L001_R2_001.fastq	169281	161969	123249
L0814_37G3	Pilot-exp-09_S9_L001_R1_001.fastq	Pilot-exp-09_S9_L001_R2_001.fastq	148340	144696	109258
L0814_37M1	Pilot-exp-10_S10_L001_R1_001.fastq	Pilot-exp-10_S10_L001_R2_001.fastq	97308	94804	79430
L0814_37M2	Pilot-exp-11_S11_L001_R1_001.fastq	Pilot-exp-11_S11_L001_R2_001.fastq	126780	123013	103034
L0814_37M3	Pilot-exp-12_S12_L001_R1_001.fastq	Pilot-exp-12_S12_L001_R2_001.fastq	92994	89209	74374
L0814_27G1	Pilot-exp-13_S13_L001_R1_001.fastq	Pilot-exp-13_S13_L001_R2_001.fastq	190911	183916	155639
L0814_27G2	Pilot-exp-14_S14_L001_R1_001.fastq	Pilot-exp-14_S14_L001_R2_001.fastq	204567	195018	160950
L0814_27G3	Pilot-exp-15_S15_L001_R1_001.fastq	Pilot-exp-15_S15_L001_R2_001.fastq	187082	181041	153045
L0814_27M1	Pilot-exp-16_S16_L001_R1_001.fastq	Pilot-exp-16_S16_L001_R2_001.fastq	202538	195644	170105
L0814_27M2	Pilot-exp-17_S17_L001_R1_001.fastq	Pilot-exp-17_S17_L001_R2_001.fastq	194562	185690	159086
L0814_27M3	Pilot-exp-18_S18_L001_R1_001.fastq	Pilot-exp-18_S18_L001_R2_001.fastq	151090	145720	126202
L0814_28G1	Pilot-exp-19_S19_L001_R1_001.fastq	Pilot-exp-19_S19_L001_R2_001.fastq	174974	169053	136599
L0814_28G2	Pilot-exp-20_S20_L001_R1_001.fastq	Pilot-exp-20_S20_L001_R2_001.fastq	180429	175631	140763
L0814_28G3	Pilot-exp-21_S21_L001_R1_001.fastq	Pilot-exp-21_S21_L001_R2_001.fastq	140106	136150	111747
L0814_28M1	Pilot-exp-22_S22_L001_R1_001.fastq	Pilot-exp-22_S22_L001_R2_001.fastq	174778	170095	140427
L0814_28M2	Pilot-exp-23_S23_L001_R1_001.fastq	Pilot-exp-23_S23_L001_R2_001.fastq	179954	174755	143743
L0814_28M3	Pilot-exp-24_S24_L001_R1_001.fastq	Pilot-exp-24_S24_L001_R2_001.fastq	168409	164274	136275
L0814_29A1	Pilot-exp-25_S25_L001_R1_001.fastq	Pilot-exp-25_S25_L001_R2_001.fastq	164635	160094	134967
L0814_29A2	Pilot-exp-26_S26_L001_R1_001.fastq	Pilot-exp-26_S26_L001_R2_001.fastq	192596	187722	156747
L0814_29A3	Pilot-exp-27_S27_L001_R1_001.fastq	Pilot-exp-27_S27_L001_R2_001.fastq	193166	188114	156718
L0814_30A1	Pilot-exp-28_S28_L001_R1_001.fastq	Pilot-exp-28_S28_L001_R2_001.fastq	529			Insufficient sequencing depth
L0814_30A2	Pilot-exp-29_S29_L001_R1_001.fastq	Pilot-exp-29_S29_L001_R2_001.fastq	237085	229454	172005
L0814_30A3	Pilot-exp-30_S30_L001_R1_001.fastq	Pilot-exp-30_S30_L001_R2_001.fastq	231003	224394	161649
L0814_31A1	Pilot-exp-31_S31_L001_R1_001.fastq	Pilot-exp-31_S31_L001_R2_001.fastq	157310	152765	127070
L0814_31A2	Pilot-exp-32_S32_L001_R1_001.fastq	Pilot-exp-32_S32_L001_R2_001.fastq	121890	117314	96630
L0814_31A3	Pilot-exp-33_S33_L001_R1_001.fastq	Pilot-exp-33_S33_L001_R2_001.fastq	140552	135737	112755
L0814_41A1	Pilot-exp-34_S34_L001_R1_001.fastq	Pilot-exp-34_S34_L001_R2_001.fastq	220760	215237	159268
L0814_41A2	Pilot-exp-35_S35_L001_R1_001.fastq	Pilot-exp-35_S35_L001_R2_001.fastq	244976	237108	173674
L0814_41A3	Pilot-exp-36_S36_L001_R1_001.fastq	Pilot-exp-36_S36_L001_R2_001.fastq	194214	189686	143001
L0814_33A1	Pilot-exp-37_S37_L001_R1_001.fastq	Pilot-exp-37_S37_L001_R2_001.fastq	193371	188064	154852
L0814_33A2	Pilot-exp-38_S38_L001_R1_001.fastq	Pilot-exp-38_S38_L001_R2_001.fastq	235588	229758	175204
L0814_33A3	Pilot-exp-39_S39_L001_R1_001.fastq	Pilot-exp-39_S39_L001_R2_001.fastq	178274	173658	138478
L0814_34A1	Pilot-exp-40_S40_L001_R1_001.fastq	Pilot-exp-40_S40_L001_R2_001.fastq	225830	220606	177704
L0814_34A2	Pilot-exp-41_S41_L001_R1_001.fastq	Pilot-exp-41_S41_L001_R2_001.fastq	206513	199737	161576
L0814_34A3	Pilot-exp-42_S42_L001_R1_001.fastq	Pilot-exp-42_S42_L001_R2_001.fastq	220531	214346	173394
L0814_35A1	Pilot-exp-43_S43_L001_R1_001.fastq	Pilot-exp-43_S43_L001_R2_001.fastq	201998	195178	155153
L0814_35A2	Pilot-exp-44_S44_L001_R1_001.fastq	Pilot-exp-44_S44_L001_R2_001.fastq	174462	169778	136073
L0814_35A3	Pilot-exp-45_S45_L001_R1_001.fastq	Pilot-exp-45_S45_L001_R2_001.fastq	202774	195329	153824
L0814_44A1	Pilot-exp-46_S46_L001_R1_001.fastq	Pilot-exp-46_S46_L001_R2_001.fastq	204171	197925	152348
L0814_44A2	Pilot-exp-47_S47_L001_R1_001.fastq	Pilot-exp-47_S47_L001_R2_001.fastq	225998	217767	168048
L0814_44A3	Pilot-exp-48_S48_L001_R1_001.fastq	Pilot-exp-48_S48_L001_R2_001.fastq	208659	203166	157957
S0913_35G1	Pilot-exp-49_S49_L001_R1_001.fastq	Pilot-exp-49_S49_L001_R2_001.fastq	4			Insufficient sequencing depth
S0913_35G2	Pilot-exp-50_S50_L001_R1_001.fastq	Pilot-exp-50_S50_L001_R2_001.fastq	2			Insufficient sequencing depth
S0913_35G3	Pilot-exp-51_S51_L001_R1_001.fastq	Pilot-exp-51_S51_L001_R2_001.fastq	5			Insufficient sequencing depth
S0913_35M1	Pilot-exp-54_S54_L001_R1_001.fastq	Pilot-exp-54_S54_L001_R2_001.fastq	110834	107792	87572
S0913_35M2	Pilot-exp-91_S91_L001_R1_001.fastq	Pilot-exp-91_S91_L001_R2_001.fastq	96312	93652	75672
S0913_35M3	Pilot-exp-92_S92_L001_R1_001.fastq	Pilot-exp-92_S92_L001_R2_001.fastq	125295	121742	97968
S0913_26G1	Pilot-exp-55_S55_L001_R1_001.fastq	Pilot-exp-55_S55_L001_R2_001.fastq	181088	173355	135498
S0913_26G2	Pilot-exp-56_S56_L001_R1_001.fastq	Pilot-exp-56_S56_L001_R2_001.fastq	169768	163479	127930
S0913_26G3	Pilot-exp-94_S94_L001_R1_001.fastq	Pilot-exp-94_S94_L001_R2_001.fastq	147813	139838	107701
S0913_26M1	Pilot-exp-58_S58_L001_R1_001.fastq	Pilot-exp-58_S58_L001_R2_001.fastq	197999	191868	152397
S0913_26M2	Pilot-exp-59_S59_L001_R1_001.fastq	Pilot-exp-59_S59_L001_R2_001.fastq	185659	178561	142199
S0913_26M3	Pilot-exp-60_S60_L001_R1_001.fastq	Pilot-exp-60_S60_L001_R2_001.fastq	175793	171266	136393
S0913_27G1	Pilot-exp-61_S61_L001_R1_001.fastq	Pilot-exp-61_S61_L001_R2_001.fastq	198765	193453	154719
S0913_27G2	Pilot-exp-62_S62_L001_R1_001.fastq	Pilot-exp-62_S62_L001_R2_001.fastq	258822	250986	202435
S0913_27G3	Pilot-exp-63_S63_L001_R1_001.fastq	Pilot-exp-63_S63_L001_R2_001.fastq	266498	258878	206380
S0913_27M1	Pilot-exp-64_S64_L001_R1_001.fastq	Pilot-exp-64_S64_L001_R2_001.fastq	233216	225601	180418
S0913_27M2	Pilot-exp-65_S65_L001_R1_001.fastq	Pilot-exp-65_S65_L001_R2_001.fastq	166954	163406	133324
S0913_27M3	Pilot-exp-66_S66_L001_R1_001.fastq	Pilot-exp-66_S66_L001_R2_001.fastq	218847	213904	173257
S0913_31G1	Pilot-exp-67_S67_L001_R1_001.fastq	Pilot-exp-67_S67_L001_R2_001.fastq	209546	203728	162310
S0913_31G2	Pilot-exp-68_S68_L001_R1_001.fastq	Pilot-exp-68_S68_L001_R2_001.fastq	217989	211153	166364
S0913_31G3	Pilot-exp-69_S69_L001_R1_001.fastq	Pilot-exp-69_S69_L001_R2_001.fastq	211267	206120	163792
S0913_31M1	Pilot-exp-70_S70_L001_R1_001.fastq	Pilot-exp-70_S70_L001_R2_001.fastq	130583	126513	108602
S0913_31M2	Pilot-exp-71_S71_L001_R1_001.fastq	Pilot-exp-71_S71_L001_R2_001.fastq	174676	169349	143613
S0913_31M3	Pilot-exp-72_S72_L001_R1_001.fastq	Pilot-exp-72_S72_L001_R2_001.fastq	135468	132063	112103
S0913_29A1	Pilot-exp-73_S73_L001_R1_001.fastq	Pilot-exp-73_S73_L001_R2_001.fastq	199124	193147	159494
S0913_29A2	Pilot-exp-74_S74_L001_R1_001.fastq	Pilot-exp-74_S74_L001_R2_001.fastq	165360	161159	131924
S0913_29A3	Pilot-exp-75_S75_L001_R1_001.fastq	Pilot-exp-75_S75_L001_R2_001.fastq	199678	192946	156660
S0913_30A1	Pilot-exp-76_S76_L001_R1_001.fastq	Pilot-exp-76_S76_L001_R2_001.fastq	168758	162667	138695
S0913_30A2	Pilot-exp-77_S77_L001_R1_001.fastq	Pilot-exp-77_S77_L001_R2_001.fastq	193309	187136	158946
S0913_30A3	Pilot-exp-78_S78_L001_R1_001.fastq	Pilot-exp-78_S78_L001_R2_001.fastq	178134	173399	147937
S0913_25A1	Pilot-exp-79_S79_L001_R1_001.fastq	Pilot-exp-79_S79_L001_R2_001.fastq	128652	124517	104720
S0913_25A2	Pilot-exp-80_S80_L001_R1_001.fastq	Pilot-exp-80_S80_L001_R2_001.fastq	163719	158437	134503
S0913_25A3	Pilot-exp-81_S81_L001_R1_001.fastq	Pilot-exp-81_S81_L001_R2_001.fastq	164202	159053	134399
S0913_32A1	Pilot-exp-82_S82_L001_R1_001.fastq	Pilot-exp-82_S82_L001_R2_001.fastq	173358	166863	139636
S0913_32A2	Pilot-exp-83_S83_L001_R1_001.fastq	Pilot-exp-83_S83_L001_R2_001.fastq	161082	155424	131009
S0913_32A3	Pilot-exp-84_S84_L001_R1_001.fastq	Pilot-exp-84_S84_L001_R2_001.fastq	164705	159692	133677
S0913_33A1	Pilot-exp-85_S85_L001_R1_001.fastq	Pilot-exp-85_S85_L001_R2_001.fastq	231754	225299	183706
S0913_33A2	Pilot-exp-86_S86_L001_R1_001.fastq	Pilot-exp-86_S86_L001_R2_001.fastq	203163	196670	160415
S0913_33A3	Pilot-exp-87_S87_L001_R1_001.fastq	Pilot-exp-87_S87_L001_R2_001.fastq	272775	262526	215158
S0913_34A1	Pilot-exp-88_S88_L001_R1_001.fastq	Pilot-exp-88_S88_L001_R2_001.fastq	167991	163044	134359
S0913_34A2	Pilot-exp-89_S89_L001_R1_001.fastq	Pilot-exp-89_S89_L001_R2_001.fastq	204008	198184	161105
S0913_34A3	Pilot-exp-90_S90_L001_R1_001.fastq	Pilot-exp-90_S90_L001_R2_001.fastq	147584	143584	120366
Discard01	Pilot-exp-52_S52_L001_R1_001.fastq	Pilot-exp-52_S52_L001_R2_001.fastq	188509			Mixing of samples
Discard02	Pilot-exp-53_S53_L001_R1_001.fastq	Pilot-exp-53_S53_L001_R2_001.fastq	193833			Mixing of samples
Discard03	Pilot-exp-57_S57_L001_R1_001.fastq	Pilot-exp-57_S57_L001_R2_001.fastq	37297			Mixing of samples
POS_3	Pilot-exp-93_S93_L001_R1_001.fastq	Pilot-exp-93_S93_L001_R2_001.fastq	48143	46653	3226
NTC_1	Pilot-exp-95_S95_L001_R1_001.fastq	Pilot-exp-95_S95_L001_R2_001.fastq	2056	1990	718
NTC_2	Pilot-exp-96_S96_L001_R1_001.fastq	Pilot-exp-96_S96_L001_R2_001.fastq	579	568	455
		Median (excl. controls):	178204	173377	136393
		Sum:	15423523	14944840	12051340
