# Supplementary material for: A Single Vibrionales 16S rRNA Oligotype Dominates the Intestinal Microbiome in Two Geographically Separated Atlantic cod Populations
Source: Front Microbiol. 2018 Jul 13;9:1561. doi: 10.3389/fmicb.2018.01561 (PMC6053498; doi:10.3389/fmicb.2018.01561)
Supplement: Supplementary file 5 [file Table_5.XLSX]

## Sheet: OTU table and classification
Table S5: OTU table and classification
Left part of table: Key information of each OTU after abundance filtering and common scaling, including total number of reads, overall relative abundance and the number of individuals each OTU occur in (frequency). Color codes are given below the table. Middle part: The final OTU table after abundance filtering, common scaling and merging of six replicates per sample into separate individuals. Ri…
KEY INFORMATION				OTU TABLE																						CLASSIFICATION
OTU	Reads	Relative abundance (%)	Frequency (# samples)	L01	L02	L03	L04	L05	L06	L07	L08	L09	L10	L11	L12	S01	S02	S03	S04	S05	S06	S07	S08	S09	S10	Kingdom	Phylum	Class	Order	Family	Genus
OTU001	2436281	50.36	22	17020	185037	161198	38919	134282	17971	170915	94616	111772	125775	19817	102642	134902	108277	129776	112098	108361	94183	148656	112419	124784	182861	Bacteria	Proteobacteria	Gammaproteobacteria	Vibrionales	Vibrionaceae	Photobacterium
OTU002	635730	13.14	22	1246	2048	2308	48227	57356	40850	11577	77875	88071	20703	59788	72687	270	48532	21628	19610	26944	3798	23327	8643	65	177	Bacteria	Fusobacteria	Fusobacteriia	Fusobacteriales	Hados.Sed.Eubac.3	o_Fusobacteriales
OTU003	576357	11.91	22	159834	24739	1190	84388	2735	1256	8473	38815	9896	995	49965	26955	10492	2760	1918	46010	1193	4884	1034	72050	791	25984	Bacteria	Proteobacteria	Gammaproteobacteria	Vibrionales	Vibrionaceae	Aliivibrio
OTU005	167536	3.46	22	18328	495	245	448	1641	26181	88	15	95	1159	26552	370	3104	19034	22729	23	817	42002	85	423	1404	2298	Bacteria	Bacteroidetes	Bacteroidia	Bacteroidales	Porphyromonadaceae	f_Porphyromonadaceae
OTU004	161547	3.34	22	518	69	28	60	159	32	43	120	12	7186	13	13	30750	4164	21329	37	111	24824	106	67	71670	236	Bacteria	Fusobacteria	Fusobacteriia	Fusobacteriales	Fusobacteriaceae	Cetobacterium
OTU006	85810	1.77	22	156	16	31634	7762	1293	14	1110	5	295	26657	5264	1076	1338	4082	258	2307	487	300	193	22	1227	314	Bacteria	Firmicutes	Clostridia	Clostridiales	Clostridiaceae	f_Clostridiaceae
OTU007	65527	1.35	22	154	140	15720	24076	8096	7	5346	12	9	3080	766	16	12	142	281	149	12	1153	20	4	6288	44	Bacteria	Firmicutes	Clostridia	Clostridiales	Clostridiaceae	f_Clostridiaceae
OTU008	59540	1.23	22	3646	110	10	119	5	19	19	4	4	1791	710	51	16	216	19	1	19606	32648	2	2	182	360	Bacteria	Spirochaetae	Spirochaetes	Spirochaetales	Brevinemataceae	Brevinema
OTU010	54358	1.12	22	3038	124	80	5179	247	4360	449	311	2019	303	301	2437	79	192	454	7018	484	82	23859	3336	4	2	Bacteria	Tenericutes	Mollicutes	Mycoplasmatales	Mycoplasmataceae	Candidatus_Bacilloplasma
OTU009	43301	0.89	22	382	259	856	1020	1663	749	4085	3613	2565	194	1238	3118	4662	2800	5079	5113	24	533	1272	2871	80	1125	Bacteria	Proteobacteria	Gammaproteobacteria	Alteromonadales	Shewanellaceae	Shewanella
OTU013	42075	0.87	21	52	701	90	279	122	0	4	120	6	1	21	1	2	2	276	11485	25926	2444	1	16	17	509	Bacteria	Tenericutes	Mollicutes	Mycoplasmatales	Mycoplasmataceae	Mycoplasma
OTU012	39329	0.81	22	400	206	8	21	79	32352	115	34	7	8	31	16	1818	893	868	193	37	95	6	2073	61	8	Bacteria	Proteobacteria	Gammaproteobacteria	Vibrionales	Vibrionaceae	Vibrio
OTU016	31247	0.65	22	2	38	22	290	28	63	18	5	5	5684	3400	31	6	404	5	4	20100	1113	9	4	12	4	Bacteria	Unclassified	Unclassified	Unclassified	Unclassified	Unclassified
OTU011	27567	0.57	22	10975	18	701	74	1320	7133	50	15	6	785	8	85	66	3934	4	3	67	1563	266	25	33	436	Bacteria	Tenericutes	Mollicutes	Mycoplasmatales	Mycoplasmataceae	Mycoplasma
OTU015	26074	0.54	22	690	91	1738	85	736	507	748	1003	192	3550	812	1026	2318	2230	1228	2840	66	753	124	2977	1102	1258	Bacteria	Proteobacteria	Gammaproteobacteria	Alteromonadales	Moritellaceae	Moritella
OTU018	24814	0.51	21	518	7	95	851	122	2742	45	150	1	4163	11772	8	10	136	1042	0	270	167	1000	1485	3	227	Bacteria	Bacteroidetes	Bacteroidia	Bacteroidales	Unclassified	o_Bacteroidales
OTU020	22853	0.47	21	6	36	10	21	0	18930	7	1	3	167	1842	17	80	61	322	7	148	36	8	1122	5	24	Bacteria	Firmicutes	Clostridia	Clostridiales	Ruminococcaceae	f_Ruminococcaceae
OTU014	21946	0.45	22	14	114	8	36	7	5	15	10	5	8	4	3	10750	989	11	5	22	2548	260	42	7077	13	Bacteria	Proteobacteria	Gammaproteobacteria	Unclassified	Unclassified	c_Gammaproteobacteria
OTU017	19551	0.4	22	99	1	324	4712	189	150	123	26	107	1812	113	824	3	5742	1	3840	87	393	547	64	12	382	Bacteria	Tenericutes	Mollicutes	Mycoplasmatales	Mycoplasmataceae	Ureaplasma
OTU019	17753	0.37	22	16	36	14	22	76	2456	4	3	23	202	4233	19	5235	49	26	2	52	2736	1193	975	82	299	Bacteria	Firmicutes	Erysipelotrichia	Erysipelotrichales	Erysipelotrichaceae	[Anaerorhabdus]_furcosa_group
OTU025	17305	0.36	21	2	78	2	2	1	16783	8	1	5	1	1	12	1	14	30	1	126	70	0	17	1	149	Bacteria	Fusobacteria	Fusobacteriia	Fusobacteriales	Fusobacteriaceae	Fusobacterium
OTU021	14583	0.3	22	335	4	10	1595	1881	55	10	410	1060	291	375	2593	126	126	1990	18	274	249	2505	579	4	93	Bacteria	Firmicutes	Clostridia	Clostridiales	Ruminococcaceae	f_Ruminococcaceae
OTU022	12695	0.26	21	769	10	3	50	0	3952	3	1	4	72	720	3	270	12	3284	27	51	38	10	2682	99	635	Bacteria	Firmicutes	Clostridia	Clostridiales	Ruminococcaceae	f_Ruminococcaceae
OTU024	11485	0.24	13	75	1	2473	8	3285	0	1	0	0	5633	1	2	0	0	0	1	1	0	0	1	3	0	Bacteria	Firmicutes	Clostridia	Clostridiales	Clostridiaceae	Clostridium_sensu_stricto
OTU029	10418	0.22	17	14	55	1	18	0	6973	2	0	3	64	254	8	1516	4	493	0	0	170	825	17	0	1	Bacteria	Firmicutes	Clostridia	Clostridiales	Ruminococcaceae	f_Ruminococcaceae
OTU026	10301	0.21	22	3	4	286	146	1017	176	1417	1073	1469	119	255	1358	748	552	650	789	2	25	61	35	11	105	Bacteria	Proteobacteria	Gammaproteobacteria	Unclassified	Unclassified	c_Gammaproteobacteria
OTU030	9664	0.2	21	0	6	4	374	738	224	70	11	217	409	948	587	28	42	106	5	115	133	5261	373	5	8	Bacteria	Firmicutes	Clostridia	Clostridiales	Lachnospiraceae	f_Lachnospiraceae
OTU031	9531	0.2	19	0	10	118	32	29	250	835	9	25	5	7	7	2454	0	48	5541	15	10	1	120	0	15	Bacteria	Fusobacteria	Fusobacteriia	Fusobacteriales	Fusobacteriaceae	Propionigenium
OTU027	8700	0.18	19	2	0	77	73	438	116	1362	469	734	482	163	759	1272	771	392	215	3	0	0	17	1354	1	Bacteria	Proteobacteria	Gammaproteobacteria	Vibrionales	Vibrionaceae	Photobacterium
OTU023	8322	0.17	22	14	14	136	50	729	309	171	2	6	76	1	8	1536	2268	1214	17	71	493	37	13	1147	10	Bacteria	Proteobacteria	Gammaproteobacteria	Alteromonadales	Shewanellaceae	Shewanella
OTU035	7625	0.16	17	20	2	4	0	0	6217	0	1	1	1	592	2	100	0	0	1	34	532	2	51	37	28	Bacteria	Firmicutes	Erysipelotrichia	Erysipelotrichales	Erysipelotrichaceae	Dielma
OTU034	7473	0.15	16	2	2	3	27	0	6	4	16	1	0	0	1	58	106	0	113	1	10	7115	0	0	8	Bacteria	Cyanobacteria	Cyanobacteria	SubsectionI	FamilyI	Synechococcus
OTU028	7226	0.15	21	2	16	22	19	2	484	14	0	1	1	3334	19	272	2620	23	25	120	237	8	1	4	2	Bacteria	Bacteroidetes	Bacteroidia	Bacteroidales	Rikenellaceae	Alistipes
OTU036	6604	0.14	16	2	0	2	32	0	6	9	24	17	0	76	101	4	0	54	1	0	1	7	6265	0	3	Bacteria	Proteobacteria	Gammaproteobacteria	Alteromonadales	Psychromonadaceae	Psychromonas
OTU032	6196	0.13	22	46	508	411	98	362	31	349	249	250	315	44	245	360	254	344	300	271	252	421	294	303	489	Bacteria	Proteobacteria	Gammaproteobacteria	Vibrionales	Vibrionaceae	Photobacterium
OTU033	6025	0.12	20	13	2	4	60	1	128	12	1	1	413	416	24	1	974	960	0	2524	268	1	0	3	219	Bacteria	Proteobacteria	Deltaproteobacteria	Desulfovibrionales	Desulfovibrionaceae	Desulfovibrio
OTU038	6024	0.12	15	0	0	14	16	1	2718	1	0	0	1	3040	10	64	6	61	0	79	6	0	0	3	4	Bacteria	Firmicutes	Clostridia	Clostridiales	Unclassified	o_Clostridiales
OTU043	5629	0.12	5	0	0	0	0	0	12	5529	0	0	62	0	0	0	0	25	0	1	0	0	0	0	0	Bacteria	Proteobacteria	Gammaproteobacteria	Vibrionales	Vibrionaceae	Photobacterium
OTU037	5447	0.11	17	12	2	36	48	0	320	4	0	1	0	4516	46	24	28	336	0	35	9	4	25	1	0	Bacteria	Bacteroidetes	Bacteroidia	Bacteroidales	Bacteroidaceae	Bacteroides
OTU044	5381	0.11	2	0	0	51	0	0	0	5330	0	0	0	0	0	0	0	0	0	0	0	0	0	0	0	Bacteria	Proteobacteria	Gammaproteobacteria	Vibrionales	Vibrionaceae	f_Vibrionaceae
OTU040	5362	0.11	20	74	10	8	52	1	1280	19	0	3	1599	1518	11	24	326	6	1	76	18	4	0	1	331	Bacteria	Bacteroidetes	Bacteroidia	Bacteroidales	Rikenellaceae	Alistipes
OTU042	4313	0.09	22	4	2	4	2	19	2912	86	2	1	3	7	1	622	336	232	21	1	11	1	15	27	4	Bacteria	Proteobacteria	Gammaproteobacteria	Vibrionales	Vibrionaceae	f_Vibrionaceae
OTU046	4298	0.09	20	2	0	2	2	38	3200	20	6	3	657	4	10	110	57	149	9	12	3	2	3	9	0	Bacteria	Proteobacteria	Gammaproteobacteria	Vibrionales	Vibrionaceae	Photobacterium
OTU039	3910	0.08	15	0	1	2	1	131	0	4	0	0	408	0	0	1724	58	0	45	13	175	196	2	1143	7	Bacteria	Firmicutes	Clostridia	Clostridiales	Peptostreptococcaceae	Romboutsia
OTU041	3785	0.08	22	28	330	228	64	213	23	187	137	182	182	25	139	194	164	217	201	174	171	227	190	170	339	Bacteria	Proteobacteria	Gammaproteobacteria	Vibrionales	Vibrionaceae	Photobacterium
OTU049	3780	0.08	15	272	0	2	2	1	2206	3	0	0	0	114	0	76	13	63	0	796	10	2	216	0	4	Bacteria	Firmicutes	Clostridia	Clostridiales	Ruminococcaceae	f_Ruminococcaceae
OTU047	3625	0.07	9	0	0	14	1	0	512	0	0	0	0	3008	4	0	16	0	0	43	26	1	0	0	0	Bacteria	Proteobacteria	Alphaproteobacteria	Rhodospirillales	Rhodospirillaceae	Thalassospira
OTU051	3210	0.07	15	0	0	2	4	1	2	1	1	0	167	193	1	0	56	0	0	2702	34	6	0	3	37	Bacteria	Unclassified	Unclassified	Unclassified	Unclassified	Unclassified
OTU052	2909	0.06	18	100	38	2	2	0	1791	1	0	0	28	540	4	51	2	190	3	93	2	5	16	0	41	Bacteria	Firmicutes	Clostridia	Clostridiales	Lachnospiraceae	Tyzzerella
OTU055	2603	0.05	16	1	3	2	0	0	0	1	0	0	1	504	2	3	4	40	1	2021	1	6	10	3	0	Bacteria	Firmicutes	Clostridia	Clostridiales	Lachnospiraceae	f_Lachnospiraceae
OTU048	2564	0.05	16	0	0	103	10	147	25	504	148	292	30	13	259	390	237	242	117	0	0	0	6	0	41	Bacteria	Proteobacteria	Gammaproteobacteria	Vibrionales	Vibrionaceae	Photobacterium
OTU050	2475	0.05	18	0	28	47	44	75	4	0	266	429	49	80	569	364	110	42	107	0	10	5	0	39	207	Bacteria	Proteobacteria	Gammaproteobacteria	Vibrionales	Vibrionaceae	Photobacterium
OTU059	2389	0.05	17	7	20	5	22	0	1145	2	0	0	0	1041	17	24	3	1	1	35	13	12	0	1	40	Bacteria	Firmicutes	Clostridia	Clostridiales	Unclassified	o_Clostridiales
OTU057	2204	0.05	13	1	0	8	21	0	82	5	0	0	0	1679	9	10	15	0	0	41	7	0	78	0	248	Bacteria	Firmicutes	Clostridia	Clostridiales	Clostridiales_vadinBB60_group	o_Clostridiales
OTU054	2181	0.05	16	24	6	2	2	4	752	4	0	1	726	154	19	0	282	2	0	33	21	149	0	0	0	Bacteria	Bacteroidetes	Bacteroidia	Bacteroidales	Rikenellaceae	Rikenella
OTU065	2069	0.04	14	0	0	5	0	66	1638	31	0	28	18	33	98	35	2	30	80	0	0	1	0	0	4	Bacteria	Proteobacteria	Gammaproteobacteria	Vibrionales	Vibrionaceae	f_Vibrionaceae
OTU062	1892	0.04	7	0	0	11	2	645	0	2	0	0	1224	0	0	0	0	0	6	2	0	0	0	0	0	Bacteria	Proteobacteria	Gammaproteobacteria	Vibrionales	Vibrionaceae	Vibrio
OTU069	1733	0.04	6	0	0	0	0	0	0	2	0	0	0	25	1	0	9	0	0	1662	34	0	0	0	0	Bacteria	Proteobacteria	Alphaproteobacteria	Unclassified	Unclassified	c_Alphaproteobacteria
OTU056	1685	0.03	18	0	0	54	21	104	28	212	132	184	18	38	190	277	157	168	83	0	2	8	2	0	7	Bacteria	Proteobacteria	Gammaproteobacteria	Vibrionales	Vibrionaceae	c_Gammaproteobacteria
OTU045	1675	0.03	11	0	0	1	1	1	0	1	1	0	1	38	0	0	1606	3	0	0	21	0	1	0	0	Bacteria	Bacteroidetes	Bacteroidia	Bacteroidales	Rikenellaceae	Alistipes
OTU058	1662	0.03	20	0	0	58	19	154	16	168	104	154	164	38	146	152	186	208	71	2	3	3	5	6	5	Bacteria	Proteobacteria	Gammaproteobacteria	Unclassified	Unclassified	c_Gammaproteobacteria
OTU071	1606	0.03	12	0	3	1	1	0	1351	1	0	0	0	97	0	2	0	118	0	24	0	3	0	1	4	Bacteria	Firmicutes	Clostridia	Clostridiales	Ruminococcaceae	Oscillibacter
OTU074	1487	0.03	8	0	0	1	0	0	1343	0	2	0	0	127	0	3	0	0	0	1	1	9	0	0	0	Bacteria	Firmicutes	Clostridia	Clostridiales	Family_XIII	[Eubacterium]_brachy_group
OTU070	1418	0.03	17	4	0	2	20	1	0	2	15	10	6	1	20	22	14	0	118	3	2	1173	0	0	5	Bacteria	Proteobacteria	Alphaproteobacteria	Rhodobacterales	Rhodobacteraceae	Tateyamaria
OTU053	1408	0.03	14	20	0	2	4	0	54	3	0	0	95	299	0	2	766	1	0	73	66	6	17	0	0	Bacteria	Bacteroidetes	Bacteroidia	Bacteroidales	Porphyromonadaceae	Odoribacter
OTU067	1373	0.03	16	0	30	8	18	0	2	11	1	0	0	1194	1	2	42	10	0	2	32	13	0	5	2	Bacteria	Verrucomicrobia	Verrucomicrobiae	Verrucomicrobiales	Verrucomicrobiaceae	Akkermansia
OTU063	1351	0.03	15	0	0	11	8	0	65	8	0	1	0	940	1	2	274	4	0	6	14	0	14	1	2	Bacteria	Bacteroidetes	Bacteroidia	Bacteroidales	Rikenellaceae	Rikenella
OTU073	1230	0.03	9	22	5	2	14	3	925	7	0	0	0	28	0	2	29	0	0	24	22	2	15	0	130	Bacteria	Unclassified	Unclassified	Unclassified	Unclassified	Unclassified
OTU075	1230	0.03	15	0	4	17	4	0	0	0	0	0	0	1009	0	4	0	0	0	187	1	0	0	2	2	Bacteria	Bacteroidetes	Bacteroidia	Bacteroidales	Rikenellaceae	Rikenella
OTU080	1131	0.02	10	108	2	0	0	0	978	1	0	0	1	17	0	2	0	5	0	16	0	1	0	0	0	Bacteria	Firmicutes	Clostridia	Clostridiales	Ruminococcaceae	f_Ruminococcaceae
OTU083	1092	0.02	6	0	0	0	0	0	990	0	0	0	0	0	0	1	42	0	0	0	9	0	1	0	49	Bacteria	Proteobacteria	Alphaproteobacteria	Rickettsiales	Rickettsiales_Incertae_Sedis	Candidatus_Captivus
OTU076	1089	0.02	7	0	0	0	48	0	300	0	0	24	0	0	0	2	0	9	3	0	0	703	0	0	0	Bacteria	Tenericutes	Mollicutes	Mycoplasmatales	Mycoplasmataceae	Candidatus_Bacilloplasma
OTU077	1058	0.02	6	0	0	0	0	0	0	0	0	0	0	0	0	0	30	80	1	939	5	3	0	0	0	Bacteria	Proteobacteria	Gammaproteobacteria	Vibrionales	Vibrionaceae	Vibrio
OTU068	1032	0.02	5	0	0	0	0	0	0	0	0	0	0	0	0	195	18	99	0	0	40	0	0	680	0	Bacteria	Fusobacteria	Fusobacteriia	Fusobacteriales	Fusobacteriaceae	f_Fusobacteriaceae
OTU072	949	0.02	19	2	2	4	4	0	105	2	0	0	45	471	4	34	226	5	1	6	20	1	14	1	2	Bacteria	Bacteroidetes	Bacteroidia	Bacteroidales	Rikenellaceae	Rikenella
OTU064	916	0.02	16	0	0	10	1	31	2	27	2	1	82	0	2	20	388	247	0	0	2	6	0	94	1	Bacteria	Proteobacteria	Gammaproteobacteria	Unclassified	Unclassified	c_Gammaproteobacteria
OTU061	893	0.02	4	0	0	0	0	0	0	0	0	0	0	0	0	0	878	0	0	0	13	1	1	0	0	Bacteria	Verrucomicrobia	Verrucomicrobiae	Verrucomicrobiales	Verrucomicrobiaceae	Akkermansia
OTU078	844	0.02	12	26	2	1	133	0	0	0	103	28	0	349	119	28	3	0	37	0	0	0	0	0	15	Bacteria	Proteobacteria	Gammaproteobacteria	Vibrionales	Vibrionaceae	f_Vibrionaceae
OTU082	843	0.02	16	16	0	4	42	1	63	1	2	0	128	459	0	0	4	27	0	20	3	28	38	0	7	Bacteria	Bacteroidetes	Unclassified	Unclassified	Unclassified	p_Bacteroidetes
OTU085	815	0.02	16	0	0	0	2	76	5	203	116	163	9	8	177	20	11	11	8	0	0	2	3	0	1	Bacteria	Proteobacteria	Gammaproteobacteria	Vibrionales	Vibrionaceae	f_Vibrionaceae
OTU088	761	0.02	12	218	0	2	1	0	331	0	0	0	0	155	2	4	32	1	0	9	5	0	1	0	0	Bacteria	Unclassified	Unclassified	Unclassified	Unclassified	Unclassified
OTU081	732	0.02	4	0	0	0	0	0	0	0	2	0	0	0	0	0	0	37	0	0	95	0	0	598	0	Bacteria	Firmicutes	Clostridia	Clostridiales	Lachnospiraceae	Epulopiscium
OTU089	694	0.01	8	0	1	0	39	0	0	0	630	0	0	20	0	0	0	0	1	0	1	1	0	0	1	Bacteria	Proteobacteria	Gammaproteobacteria	Vibrionales	Vibrionaceae	Enterovibrio
OTU079	688	0.01	12	15	2	1	13	0	253	2	0	0	0	146	2	0	232	0	0	3	17	2	0	0	0	Bacteria	Bacteroidetes	Bacteroidia	Bacteroidales	Rikenellaceae	Alistipes
OTU093	681	0.01	4	0	0	3	0	207	0	0	0	0	467	0	0	0	0	0	4	0	0	0	0	0	0	Bacteria	Proteobacteria	Gammaproteobacteria	Vibrionales	Vibrionaceae	f_Vibrionaceae
OTU084	674	0.01	18	0	0	163	40	31	9	67	2	11	72	15	11	28	11	4	16	0	18	155	0	18	3	Bacteria	Proteobacteria	Gammaproteobacteria	Vibrionales	Vibrionaceae	Photobacterium
OTU107	610	0.01	15	2	12	4	6	3	0	0	1	0	2	1	0	0	0	4	229	292	41	0	1	1	11	Bacteria	Unclassified	Unclassified	Unclassified	Unclassified	Unclassified
OTU095	598	0.01	11	14	1	4	2	0	0	0	0	0	0	537	0	2	1	12	0	17	4	4	0	0	0	Bacteria	Firmicutes	Clostridia	Clostridiales	Ruminococcaceae	f_Ruminococcaceae
OTU098	568	0.01	8	0	2	0	0	0	268	0	0	0	0	160	1	4	0	98	0	28	0	7	0	0	0	Bacteria	Firmicutes	Clostridia	Clostridiales	Ruminococcaceae	f_Ruminococcaceae
OTU100	521	0.01	7	0	0	5	1	0	0	3	0	0	0	509	1	0	1	0	0	0	0	0	0	0	1	Bacteria	Proteobacteria	Alphaproteobacteria	Rhodospirillales	Rhodospirillaceae	Thalassospira
OTU101	511	0.01	9	0	4	2	1	0	105	1	0	0	0	365	0	12	1	20	0	0	0	0	0	0	0	Bacteria	Firmicutes	Clostridia	Clostridiales	Ruminococcaceae	f_Ruminococcaceae
OTU099	509	0.01	15	0	0	2	0	1	54	10	0	4	1	285	4	32	26	0	0	17	13	16	24	0	20	Bacteria	Firmicutes	Clostridia	Clostridiales	Clostridiales_vadinBB60_group	f_Clostridiales_vBB60_group
OTU113	504	0.01	13	0	0	6	0	0	2	458	0	1	7	1	3	6	12	3	2	0	0	0	0	2	1	Bacteria	Proteobacteria	Gammaproteobacteria	Unclassified	Unclassified	c_Gammaproteobacteria
OTU104	493	0.01	12	0	0	29	2	2	0	2	0	0	434	10	1	4	6	0	0	1	0	1	0	0	1	Bacteria	Firmicutes	Clostridia	Clostridiales	Clostridiaceae	f_Clostridiaceae
OTU103	480	0.01	9	0	0	2	0	0	5	0	0	0	0	309	5	0	2	67	1	85	0	4	0	0	0	Bacteria	Firmicutes	Clostridia	Clostridiales	Ruminococcaceae	f_Ruminococcaceae
OTU109	464	0.01	9	74	0	6	4	88	0	0	0	0	6	0	0	0	4	0	0	124	56	0	102	0	0	Bacteria	Proteobacteria	Alphaproteobacteria	Rickettsiales	Anaplasmataceae	Neorickettsia
OTU094	451	0.01	5	0	0	0	0	0	0	0	0	0	0	0	0	200	19	0	0	1	3	0	0	228	0	Bacteria	Proteobacteria	Gammaproteobacteria	Vibrionales	Vibrionaceae	f_Vibrionaceae
OTU110	440	0.01	15	0	0	26	0	3	0	258	2	0	59	0	4	32	27	10	3	0	1	1	1	9	4	Bacteria	Proteobacteria	Gammaproteobacteria	Alteromonadales	Moritellaceae	f_Moritellaceae
OTU114	438	0.01	4	0	0	0	0	0	0	0	0	0	0	0	0	0	2	0	0	4	431	0	0	0	1	Bacteria	Spirochaetae	Spirochaetes	Spirochaetales	Brachyspiraceae	Brachyspira
OTU108	409	0.01	4	0	0	0	0	0	0	10	0	0	0	0	0	186	0	0	201	0	0	0	0	0	12	Bacteria	Proteobacteria	Gammaproteobacteria	Oceanospirillales	Hahellaceae	Endozoicomonas
OTU137	400	0.01	6	0	0	0	2	0	388	1	0	0	0	6	0	2	0	0	0	0	1	0	0	0	0	Bacteria	Bacteroidetes	Bacteroidia	Bacteroidales	Rikenellaceae	Rikenella
OTU087	392	0.01	1	0	392	0	0	0	0	0	0	0	0	0	0	0	0	0	0	0	0	0	0	0	0	Bacteria	Proteobacteria	Gammaproteobacteria	Vibrionales	Vibrionaceae	Photobacterium
OTU092	379	0.01	11	0	0	19	0	28	6	10	0	0	1	0	0	149	100	60	4	0	0	1	0	1	0	Bacteria	Proteobacteria	Gammaproteobacteria	Vibrionales	Vibrionaceae	f_Vibrionaceae
OTU111	369	0.01	10	0	0	2	1	0	25	0	0	0	0	247	1	70	0	0	1	0	0	15	0	4	3	Bacteria	Firmicutes	Clostridia	Clostridiales	Ruminococcaceae	Ruminococcaceae_UCG-013
OTU125	368	0.01	8	2	0	2	0	1	244	0	0	0	1	76	0	4	0	38	0	0	0	0	0	0	0	Bacteria	Firmicutes	Clostridia	Clostridiales	Ruminococcaceae	f_Ruminococcaceae
OTU132	364	0.01	4	0	0	0	0	0	0	0	0	0	0	0	0	2	6	14	0	342	0	0	0	0	0	Bacteria	Proteobacteria	Gammaproteobacteria	Vibrionales	Vibrionaceae	Vibrio
OTU116	355	0.01	10	0	0	3	0	0	0	0	0	0	13	267	1	2	10	35	0	0	18	2	0	0	4	Bacteria	Firmicutes	Clostridia	Clostridiales	Ruminococcaceae	f_Ruminococcaceae
OTU130	354	0.01	1	0	0	0	0	0	0	0	0	0	0	0	0	0	0	0	0	0	0	0	0	0	354	Bacteria	Proteobacteria	Gammaproteobacteria	Oceanospirillales	Hahellaceae	Endozoicomonas
OTU124	338	0.01	4	0	0	2	10	0	0	0	0	0	0	320	6	0	0	0	0	0	0	0	0	0	0	Bacteria	Bacteroidetes	Bacteroidia	Bacteroidales	Rikenellaceae	Alistipes
OTU096	333	0.01	5	0	325	1	0	0	0	1	0	0	0	0	0	0	5	0	0	0	0	0	1	0	0	Bacteria	Proteobacteria	Gammaproteobacteria	Vibrionales	Vibrionaceae	Photobacterium
OTU123	326	0.01	2	0	0	0	2	0	0	0	0	324	0	0	0	0	0	0	0	0	0	0	0	0	0	Bacteria	Tenericutes	Mollicutes	Mycoplasmatales	Mycoplasmataceae	Candidatus_Bacilloplasma
OTU119	324	0.01	4	0	0	0	0	0	0	0	0	0	262	0	0	0	58	0	0	0	3	0	0	0	1	Bacteria	Bacteroidetes	Unclassified	Unclassified	Unclassified	p_Bacteroidetes
OTU128	298	0.01	6	6	0	0	0	0	0	0	0	0	1	0	0	0	56	7	0	227	1	0	0	0	0	Bacteria	Unclassified	Unclassified	Unclassified	Unclassified	Unclassified
OTU097	290	0.01	4	0	287	0	0	1	0	1	0	0	0	0	1	0	0	0	0	0	0	0	0	0	0	Bacteria	Proteobacteria	Gammaproteobacteria	Pseudomonadales	Moraxellaceae	Acinetobacter
OTU121	273	0.01	10	0	0	86	52	11	0	0	14	77	2	4	18	0	0	0	7	0	2	0	0	0	0	Bacteria	Proteobacteria	Alphaproteobacteria	Rhizobiales	Phyllobacteriaceae	Pseudahrensia
OTU146	268	0.01	5	0	0	0	0	0	0	0	0	0	9	0	0	0	0	0	0	10	246	0	0	2	1	Bacteria	Proteobacteria	Gammaproteobacteria	Vibrionales	Vibrionaceae	Photobacterium
OTU169	230	0	6	0	0	0	1	0	220	5	0	0	0	2	0	0	0	0	0	0	0	0	1	1	0	Bacteria	Bacteroidetes	Bacteroidia	Bacteroidales	Rikenellaceae	Rikenella
OTU106	216	0	1	0	216	0	0	0	0	0	0	0	0	0	0	0	0	0	0	0	0	0	0	0	0	Bacteria	Proteobacteria	Gammaproteobacteria	Vibrionales	Vibrionaceae	Photobacterium
OTU177	214	0	2	0	0	0	0	0	213	0	0	0	0	0	0	0	0	0	0	1	0	0	0	0	0	Bacteria	Proteobacteria	Gammaproteobacteria	Vibrionales	Vibrionaceae	f_Vibrionaceae
OTU112	212	0	5	0	180	0	12	1	0	0	0	0	0	0	0	0	0	4	0	15	0	0	0	0	0	Bacteria	Proteobacteria	Gammaproteobacteria	Pseudomonadales	Moraxellaceae	Psychrobacter
OTU120	212	0	9	8	148	0	8	1	0	0	0	0	0	0	0	2	0	0	0	23	16	5	1	0	0	Bacteria	Proteobacteria	Gammaproteobacteria	Pseudomonadales	Moraxellaceae	Psychrobacter
OTU157	204	0	6	0	0	8	0	2	0	0	0	0	191	0	0	0	0	0	1	0	0	1	1	0	0	Bacteria	Firmicutes	Clostridia	Clostridiales	Clostridiaceae	Clostridium_sensu_stricto
OTU183	200	0	2	0	6	0	0	0	0	0	0	0	0	0	0	0	0	0	0	194	0	0	0	0	0	Bacteria	Proteobacteria	Betaproteobacteria	Burkholderiales	Oxalobacteraceae	Massilia
OTU153	195	0	6	6	0	0	0	0	0	0	0	0	103	15	3	0	0	54	0	0	14	0	0	0	0	Bacteria	Firmicutes	Clostridia	Clostridiales	Ruminococcaceae	f_Ruminococcaceae
OTU115	193	0	2	0	192	0	0	0	0	0	0	0	0	0	0	0	0	0	0	1	0	0	0	0	0	Bacteria	Proteobacteria	Gammaproteobacteria	Vibrionales	Vibrionaceae	Photobacterium
OTU163	188	0	6	0	0	2	0	0	24	1	0	0	0	159	0	0	1	0	0	1	0	0	0	0	0	Bacteria	Proteobacteria	Alphaproteobacteria	Unclassified	Unclassified	c_Alphaproteobacteria
OTU118	176	0	3	0	0	0	0	0	0	0	0	0	0	0	0	0	174	0	0	0	1	1	0	0	0	Bacteria	Proteobacteria	Unclassified	Unclassified	Unclassified	p_Proteobacteria
OTU139	143	0	5	2	122	0	14	3	0	0	0	0	0	0	2	0	0	0	0	0	0	0	0	0	0	Bacteria	Bacteroidetes	Flavobacteriia	Flavobacteriales	Flavobacteriaceae	Chryseobacterium
OTU190	143	0	2	0	0	0	0	0	0	0	0	0	0	0	0	0	0	0	0	0	142	0	0	0	1	Bacteria	Tenericutes	Mollicutes	Mycoplasmatales	Mycoplasmataceae	Candidatus_Bacilloplasma
OTU149	141	0	6	0	0	0	0	0	0	0	0	0	0	0	0	0	0	0	0	0	141	0	0	0	0	Bacteria	Proteobacteria	Gammaproteobacteria	Pseudomonadales	Pseudomonadaceae	Pseudomonas
OTU191	141	0	1	0	98	0	18	2	0	0	0	0	0	0	0	0	0	0	1	0	11	0	11	0	0	Bacteria	Unclassified	Unclassified	Unclassified	Unclassified	Unclassified
OTU180	139	0	1	0	0	0	0	0	0	0	0	0	0	0	139	0	0	0	0	0	0	0	0	0	0	Bacteria	Proteobacteria	Gammaproteobacteria	Vibrionales	Vibrionaceae	Photobacterium
OTU143	130	0	5	0	123	0	2	1	0	0	0	0	0	0	0	0	0	0	0	0	1	3	0	0	0	Bacteria	Proteobacteria	Gammaproteobacteria	Pseudomonadales	Moraxellaceae	Psychrobacter
OTU219	124	0	5	0	0	0	0	0	0	0	0	0	2	6	1	0	0	0	0	114	1	0	0	0	0	Bacteria	Firmicutes	Clostridia	Clostridiales	Unclassified	o_Clostridiales
OTU154	114	0	2	0	92	0	22	0	0	0	0	0	0	0	0	0	0	0	0	0	0	0	0	0	0	Bacteria	Proteobacteria	Gammaproteobacteria	Pseudomonadales	Moraxellaceae	Psychrobacter
OTU160	101	0	1	0	101	0	0	0	0	0	0	0	0	0	0	0	0	0	0	0	0	0	0	0	0	Bacteria	Proteobacteria	Gammaproteobacteria	Vibrionales	Vibrionaceae	Photobacterium
OTU171	75	0	1	0	75	0	0	0	0	0	0	0	0	0	0	0	0	0	0	0	0	0	0	0	0	Bacteria	Proteobacteria	Gammaproteobacteria	Pseudomonadales	Pseudomonadaceae	Pseudomonas
OTU262	73	0	1	0	0	0	0	0	0	0	0	0	0	0	73	0	0	0	0	0	0	0	0	0	0	Bacteria	Proteobacteria	Gammaproteobacteria	Vibrionales	Vibrionaceae	Photobacterium
OTU276	48	0	2	0	0	0	42	0	0	0	6	0	0	0	0	0	0	0	0	0	0	0	0	0	0	Bacteria	Actinobacteria	Acidimicrobiia	Acidimicrobiales	Unclassified	o_Acidimicrobiales
23	In all individuals
10	Lofoten only
13	Sørøya only
