# Supplementary material for: A Single Vibrionales 16S rRNA Oligotype Dominates the Intestinal Microbiome in Two Geographically Separated Atlantic cod Populations
Source: Front Microbiol. 2018 Jul 13;9:1561. doi: 10.3389/fmicb.2018.01561 (PMC6053498; doi:10.3389/fmicb.2018.01561)
Supplement: Supplementary file 6 [file Table_6.XLSX]

## Sheet: Taxa level information
Table S6: Taxa level information
Key relative abundance values of the different taxa (at all taxonomic levels) in individuals from Lofoten and Sørøya, and in the overall dataset.
Total number of reads and relative abundance in the dataset at all taxonomic levels								Relative abundance of taxa in overall dataset, Lofoten and Sørøya
PHYLUM:
									Full dataset					Lofoten					Soroya
Phylum	total_reads	pct_tot_dataset							min_overall	max_overall	median_overall	mean_overall	stdev_overall	min_lofoten	max_lofoten	median_lofoten	mean_lofoten	stdev_lofoten	min_soroya	max_soroya	median_soroya	mean_soroya	stdev_soroya
Proteobacteria	3246565	67.1						Proteobacteria	28.9391	98.03	64.6909	67.0968	18.1138	28.9391	98.03	63.5986	64.9324	20.1305	47.3974	96.7524	67.5104	69.6941	16.0174
Fusobacteria	825145	17.05						Fusobacteria	0.261933	39.9046	14.1639	17.0482	12.3594	0.804691	39.9046	24.0116	19.2944	14.3975	0.261933	32.7787	12.7153	14.3528	9.39554
Firmicutes	291962	6.03						Firmicutes	0.174421	23.4082	2.89534	6.03658	7.17859	0.174421	23.4082	5.00451	8.65696	8.95865	0.82711	4.90893	2.69574	2.89212	1.41699
Bacteroidetes	222145	4.59						Bacteroidetes	0.0228119	23.0783	0.750986	4.59819	7.01567	0.0466466	23.0783	0.501323	4.45055	7.53871	0.0228119	19.3001	1.14342	4.77536	6.73202
Tenericutes	145109	3						Tenericutes	0.0298745	12.1267	1.22392	3.00225	3.85546	0.202229	6.45394	0.988321	1.92085	2.25248	0.0298745	12.1267	1.82934	4.29993	5.00525
Spirochaetae	59978	1.24						Spirochaetae	0.000456238	14.9792	0.015978	1.23874	3.61439	0.00181152	1.66133	0.015978	0.246428	0.505304	0.000456238	14.9792	0.04551	2.42951	5.2232
Unclassified	37497	0.78						Unclassified	0.0022644	10.7358	0.0228933	0.777564	2.33293	0.0022644	2.66768	0.0230295	0.446126	0.929822	0.0027285	10.7358	0.0163306	1.17529	3.36458
Cyanobacteria	7473	0.15						Cyanobacteria	0	3.21911	0.00113792	0.153732	0.684824	0	0.012267	0.00091466	0.00234756	0.00371303	0	3.21911	0.00407998	0.335393	1.01344
Verrucomicrobia	2266	0.05						Verrucomicrobia	0	0.545059	0.000914212	0.0469614	0.142247	0	0.545059	0.000685738	0.0481197	0.156553	0	0.419008	0.00158812	0.0455715	0.131354
Actinobacteria	48	0						Actinobacteria	0	0.019082	0	0.000990928	0.00408195	0	0.019082	0	0.0018167	0.00549303	0	0	0	0	0
	4838188
CLASS:
									Full dataset					Lofoten					Soroya
Phylum	Class	total_reads	pct_tot_dataset						min_overall	max_overall	median_overall	mean_overall	stdev_overall	min_lofoten	max_lofoten	median_lofoten	mean_lofoten	stdev_lofoten	min_soroya	max_soroya	median_soroya	mean_soroya	stdev_soroya
Proteobacteria	Gammaproteobacteria	3230850	66.78					Gammaproteobacteria	28.1821	98.0263	64.6404	66.7712	18.4416	28.1821	98.0263	63.5763	64.6712	20.5095	47.2171	96.628	67.0261	69.2911	16.3248
Fusobacteria	Fusobacteriia	825145	17.05					Fusobacteriia	0.261933	39.9046	14.1639	17.0482	12.3594	0.804691	39.9046	24.0116	19.2944	14.3975	0.261933	32.7787	12.7153	14.3528	9.39554
Firmicutes	Clostridia	266584	5.51					Clostridia	0.156979	22.6062	2.41163	5.51086	6.78008	0.156979	22.6062	4.98639	8.12569	8.37215	0.678666	4.24761	2.22146	2.37307	1.23975
Bacteroidetes	Bacteroidia	220835	4.56					Bacteroidia	0.0228119	22.8687	0.737359	4.57103	6.98966	0.0466466	22.8687	0.460603	4.40791	7.4934	0.0228119	19.2974	1.13296	4.76677	6.7297
Tenericutes	Mollicutes	145109	3					Mollicutes	0.0298745	12.1267	1.22392	3.00225	3.85546	0.202229	6.45394	0.988321	1.92085	2.25248	0.0298745	12.1267	1.82934	4.29993	5.00525
Spirochaetae	Spirochaetes	59978	1.24					Spirochaetes	0.000456238	14.9792	0.015978	1.23874	3.61439	0.00181152	1.66133	0.015978	0.246428	0.505304	0.000456238	14.9792	0.04551	2.42951	5.2232
Unclassified	Unclassified	37497	0.78					Unclassified	0.0022644	10.7358	0.0228933	0.777564	2.33293	0.0022644	2.66768	0.0230295	0.446126	0.929822	0.0027285	10.7358	0.0163306	1.17529	3.36458
Firmicutes	Erysipelotrichia	25378	0.52					Other	0.018123	4.83888	0.209331	1.08018	1.61025	0.018123	4.83888	0.0753975	0.88738	1.83105	0.0574858	4.31084	0.805731	1.31154	1.35767
Proteobacteria	Alphaproteobacteria	9314	0.19
Cyanobacteria	Cyanobacteria	7473	0.15
Proteobacteria	Deltaproteobacteria	6025	0.12
Verrucomicrobia	Verrucomicrobiae	2266	0.05
Bacteroidetes	Unclassified_Bacteroidetes	1167	0.02
Proteobacteria	Betaproteobacteria	200	0
Proteobacteria	Unclassified_Proteobacteria	176	0
Bacteroidetes	Flavobacteriia	143	0
Actinobacteria	Acidimicrobiia	48	0
		4838188
ORDER:
									Full dataset					Lofoten					Soroya
Phylum	Class	Order	total_reads	pct_tot_dataset					min_overall	max_overall	median_overall	mean_overall	stdev_overall	min_lofoten	max_lofoten	median_lofoten	mean_lofoten	stdev_lofoten	min_soroya	max_soroya	median_soroya	mean_soroya	stdev_soroya
Proteobacteria	Gammaproteobacteria	Vibrionales	3108843	64.26				Vibrionales	27.371	97.3447	61.3394	64.2507	18.0236	27.371	97.3447	60.9392	63.0296	20.3498	45.2306	95.3156	64.644	65.716	15.7312
Fusobacteria	Fusobacteriia	Fusobacteriales	825145	17.05				Fusobacteriales	0.261933	39.9046	14.1639	17.0482	12.3594	0.804691	39.9046	24.0116	19.2944	14.3975	0.261933	32.7787	12.7153	14.3528	9.39554
Firmicutes	Clostridia	Clostridiales	266584	5.51				Clostridiales	0.156979	22.6062	2.41163	5.51086	6.78008	0.156979	22.6062	4.98639	8.12569	8.37215	0.678666	4.24761	2.22146	2.37307	1.23975
Bacteroidetes	Bacteroidia	Bacteroidales	220835	4.56				Bacteroidales	0.0228119	22.8687	0.737359	4.57103	6.98966	0.0466466	22.8687	0.460603	4.40791	7.4934	0.0228119	19.2974	1.13296	4.76677	6.7297
Tenericutes	Mollicutes	Mycoplasmatales	145109	3				Mycoplasmatales	0.0298745	12.1267	1.22392	3.00225	3.85546	0.202229	6.45394	0.988321	1.92085	2.25248	0.0298745	12.1267	1.82934	4.29993	5.00525
Proteobacteria	Gammaproteobacteria	Alteromonadales	84741	1.75				Alteromonadales	0.0734982	5.51475	1.25366	1.75118	1.41293	0.167077	2.38816	1.25366	1.25161	0.701031	0.0734982	5.51475	2.21281	2.35066	1.82359
Spirochaetae	Spirochaetes	Spirochaetales	59978	1.24				Spirochaetales	0.000456238	14.9792	0.015978	1.23874	3.61439	0.00181152	1.66133	0.015978	0.246428	0.505304	0.000456238	14.9792	0.04551	2.42951	5.2232
Unclassified	Unclassified	Unclassified	37497	0.78				Unclassified Bacterium	0.0022644	10.7358	0.0228933	0.777564	2.33293	0.0022644	2.66768	0.0230295	0.446126	0.929822	0.0027285	10.7358	0.0163306	1.17529	3.36458
Proteobacteria	Gammaproteobacteria	Unclassified_Gammaproteobacteria	35329	0.73				c_Gammaproteobacteria	0.00774618	5.31005	0.284362	0.729115	1.2428	0.00774618	0.944661	0.169864	0.348358	0.322335	0.0118693	5.31005	0.452165	1.18602	1.74692
Firmicutes	Erysipelotrichia	Erysipelotrichales	25378	0.52				Erysipelotrichales	0.00136871	3.96965	0.0283734	0.525713	1.05003	0.00181229	3.96965	0.0136364	0.53127	1.25166	0.00136871	2.42627	0.101154	0.519043	0.811022
Cyanobacteria	Cyanobacteria	Cyanobacteria - Subsection I	7473	0.15				Other	0.00362115	3.7738	0.17829	0.594697	0.986908	0.0212945	2.63628	0.0574367	0.397805	0.74688	0.00362115	3.7738	0.259616	0.830967	1.21537
Proteobacteria	Deltaproteobacteria	Desulfovibrionales	6025	0.12
Proteobacteria	Alphaproteobacteria	Rhodospirillales	4146	0.09
Verrucomicrobia	Verrucomicrobiae	Verrucomicrobiales	2266	0.05
Proteobacteria	Alphaproteobacteria	Unclassified_Alphaproteobacteria	1921	0.04
Proteobacteria	Alphaproteobacteria	Rickettsiales	1556	0.03
Proteobacteria	Alphaproteobacteria	Rhodobacterales	1418	0.03
Proteobacteria	Gammaproteobacteria	Pseudomonadales	1174	0.02
Bacteroidetes	Unclassified	Unclassified_Bacteroidetes	1167	0.02
Proteobacteria	Gammaproteobacteria	Oceanospirillales	763	0.02
Proteobacteria	Alphaproteobacteria	Rhizobiales	273	0.01
Proteobacteria	Betaproteobacteria	Burkholderiales	200	0
Proteobacteria	Unclassified	Unclassified_Proteobacteria	176	0
Bacteroidetes	Flavobacteriia	Flavobacteriales	143	0
Actinobacteria	Acidimicrobiia	Acidimicrobiales	48	0
			4838188
FAMILY:
									Full dataset					Lofoten					Soroya
Phylum	Class	Order	Family	total_reads	pct_tot_dataset				min_overall	max_overall	median_overall	mean_overall	stdev_overall	min_lofoten	max_lofoten	median_lofoten	mean_lofoten	stdev_lofoten	min_soroya	max_soroya	median_soroya	mean_soroya	stdev_soroya
Proteobacteria	Gammaproteobacteria	Vibrionales	Vibrionaceae	3108843	64.26			Vibrionaceae	27.371	97.3447	61.3394	64.2507	18.0236	27.371	97.3447	60.9392	63.0296	20.3498	45.2306	95.3156	64.644	65.716	15.7312
Fusobacteria	Fusobacteriia	Fusobacteriales	Hados.Sed.Eubac.3	635730	13.14			o_Fusobacteriales	0.0294219	39.8856	9.63396	13.139	12.8207	0.567749	39.8856	20.3041	18.2864	14.4304	0.0294219	22.1036	6.43861	6.96211	7.16253
Fusobacteria	Fusobacteriia	Fusobacteriales	Fusobacteriaceae	189415	3.91			Fusobacteriaceae	0.00958646	32.7493	0.148312	3.90921	7.78403	0.00958646	7.81068	0.0695251	1.00799	2.33152	0.048411	32.7493	2.2282	7.39067	10.4903
Bacteroidetes	Bacteroidia	Bacteroidales	Porphyromonadaceae	168944	3.49			Porphyromonadaceae	0.00679609	19.0497	0.488872	3.49527	5.56897	0.00679609	12.2574	0.216282	2.89539	4.9059	0.0104935	19.0497	0.839353	4.21514	6.47247
Firmicutes	Clostridia	Clostridiales	Clostridiaceae_1	163519	3.38			Clostridiaceae	0.00770224	22.5691	0.557588	3.37466	6.18839	0.00770224	22.5691	1.62855	5.48093	7.84373	0.012733	3.40298	0.430421	0.847144	1.07153
Tenericutes	Mollicutes	Mycoplasmatales	Mycoplasmataceae	145109	3			Mycoplasmataceae	0.0298745	12.1267	1.22392	3.00225	3.85546	0.202229	6.45394	0.988321	1.92085	2.25248	0.0298745	12.1267	1.82934	4.29993	5.00525
Firmicutes	Clostridia	Clostridiales	Ruminococcaceae	70510	1.46			Ruminococcaceae	0.0126861	16.0617	0.57075	1.46224	3.36633	0.0126861	16.0617	0.589958	1.92688	4.50362	0.0246368	3.00035	0.502779	0.904667	1.00931
Spirochaetae	Spirochaetes	Spirochaetales	Brevinemataceae	59540	1.23			Brevinemataceae	0.000456238	14.784	0.015978	1.22972	3.57896	0.00181152	1.66133	0.015978	0.246428	0.505304	0.000456238	14.784	0.04551	2.40967	5.17101
Proteobacteria	Gammaproteobacteria	Alteromonadales	Shewanellaceae	51623	1.07			Shewanellaceae	0.0433685	2.86122	0.578922	1.06657	0.894228	0.123039	1.92829	0.525869	0.804466	0.621814	0.0433685	2.86122	0.951871	1.3811	1.09167
Unclassified	Unclassified	Unclassified	Unclassified	37497	0.78			c_Gammaproteobacteria	0.00774618	5.31005	0.284362	0.729115	1.2428	0.00774618	0.944661	0.169864	0.348358	0.322335	0.0118693	5.31005	0.452165	1.18602	1.74692
Proteobacteria	Gammaproteobacteria	Unclassified	Unclassified	35329	0.73			Moritellaceae	0.0301297	1.64463	0.455566	0.54809	0.463733	0.0386183	1.64463	0.352731	0.436932	0.436938	0.0301297	1.35425	0.567886	0.681479	0.481866
Proteobacteria	Gammaproteobacteria	Alteromonadales	Moritellaceae	26514	0.55			Erysipelotrichaceae	0.00136871	3.96965	0.0283734	0.525713	1.05003	0.00181229	3.96965	0.0136364	0.53127	1.25166	0.00136871	2.42627	0.101154	0.519043	0.811022
Firmicutes	Erysipelotrichia	Erysipelotrichales	Erysipelotrichaceae	25378	0.52			o_Bacteroidales	0	5.37389	0.0717919	0.514267	1.18261	0.00045288	5.37389	0.061615	0.77855	1.56653	0	0.675304	0.0893355	0.197128	0.243124
Bacteroidetes	Bacteroidia	Bacteroidales	Unclassified	24814	0.51			Rikenellaceae	0.000453073	3.17586	0.0428948	0.448494	0.916519	0.000453073	3.17586	0.0284101	0.544332	1.04003	0.00362115	2.54821	0.0987249	0.333487	0.781689
Bacteroidetes	Bacteroidia	Bacteroidales	Rikenellaceae	21630	0.45			Lachnospiraceae	0.00362091	2.38526	0.137097	0.328777	0.553855	0.00362091	0.922269	0.134552	0.251235	0.328544	0.00410614	2.38526	0.137097	0.421827	0.752461
Firmicutes	Clostridia	Clostridiales	Lachnospiraceae	15908	0.33			o_Clostridiales	0	1.86571	0.00701447	0.177323	0.531381	0	1.86571	0.00589463	0.307333	0.705449	0	0.104084	0.00724295	0.0213121	0.0320045
Firmicutes	Clostridia	Clostridiales	Unclassified	8537	0.18			Cyanobacteria_Family_I	0	3.21911	0.00113792	0.153732	0.684824	0	0.012267	0.00091466	0.00234756	0.00371303	0	3.21911	0.00407998	0.335393	1.01344
Cyanobacteria	Cyanobacteria	SubsectionI	FamilyI	7473	0.15			Psychromonadaceae	0	2.84901	0.0015905	0.136515	0.605971	0	0.0460634	0.00341194	0.0102091	0.0150439	0	2.84901	0.000909055	0.288082	0.899849
Proteobacteria	Gammaproteobacteria	Alteromonadales	Psychromonadaceae	6604	0.14			Desulfovibrionaceae	0	1.15223	0.00568022	0.124805	0.26482	0.00045288	0.189903	0.00568022	0.0408623	0.0712308	0	1.15223	0.0503873	0.225536	0.369818
Proteobacteria	Deltaproteobacteria	Desulfovibrionales	Desulfovibrionaceae	6025	0.12			Bacteroidaceae	0	2.06155	0.00477168	0.112994	0.437295	0	2.06155	0.0036401	0.189645	0.59092	0	0.152768	0.00749514	0.021012	0.046678
Bacteroidetes	Bacteroidia	Bacteroidales	Bacteroidaceae	5447	0.11			Rhodospirillaceae	0	1.6055	0.00022622	0.0860476	0.342979	0	1.6055	0.000454333	0.154416	0.461865	0	0.01963	0.00022622	0.00400525	0.00686287
Proteobacteria	Alphaproteobacteria	Rhodospirillales	Rhodospirillaceae	4146	0.09			Peptostreptococcaceae	0	0.784046	0.0013609	0.0806915	0.194271	0	0.185926	0.000227166	0.0207419	0.054716	0	0.784046	0.0234732	0.152631	0.271774
Firmicutes	Clostridia	Clostridiales	Peptostreptococcaceae	3910	0.08			Clostridiales_vadinBB60_group	0	0.896562	0.00636254	0.0562441	0.189837	0	0.896562	0.00316883	0.0823981	0.256979	0	0.121661	0.0138649	0.0248592	0.0370015
Firmicutes	Clostridia	Clostridiales	Clostridiales_vadinBB60_group	2713	0.06			Verrucomicrobiaceae	0	0.545059	0.000914212	0.0469614	0.142247	0	0.545059	0.000685738	0.0481197	0.156553	0	0.419008	0.00158812	0.0455715	0.131354
Verrucomicrobia	Verrucomicrobiae	Verrucomicrobiales	Verrucomicrobiaceae	2266	0.05			c_Alphaproteobacteria	0	0.759177	0	0.0398558	0.161664	0	0.0839956	0	0.00814175	0.0240895	0	0.759177	0	0.0779128	0.239421
Proteobacteria	Alphaproteobacteria	Unclassified	Unclassified	1921	0.04			Clostridiales_Family_XIII	0	0.614693	0	0.030926	0.130965	0	0.614693	0	0.0561689	0.176674	0	0.00407196	0	0.000634565	0.00128362
Firmicutes	Clostridia	Clostridiales	Family_XIII	1487	0.03			Rhodobacteraceae	0	0.530712	0.00159608	0.0291948	0.112588	0	0.00912147	0.00136439	0.00306756	0.00346932	0	0.530712	0.00181966	0.0605474	0.166013
Proteobacteria	Alphaproteobacteria	Rhodobacterales	Rhodobacteraceae	1418	0.03			p_Bacteroidetes	0	0.209533	0.00317432	0.0241831	0.0558006	0	0.209533	0.0013583	0.0371739	0.0739533	0	0.0282375	0.00638093	0.00859412	0.00926464
Bacteroidetes	Unclassified	Unclassified	Unclassified	1167	0.02			Rickettsiales_Incertae_Sedis	0	0.453124	0	0.0227037	0.0963277	0	0.453124	0	0.0377604	0.130806	0	0.0222439	0.000227375	0.00463576	0.00858175
Proteobacteria	Alphaproteobacteria	Rickettsiales	Rickettsiales_Incertae_Sedis	1092	0.02			Moraxellaceae	0	0.380972	0.000453913	0.0199626	0.0808192	0	0.380972	0.000226538	0.0339441	0.109432	0	0.0173474	0.000682158	0.0031848	0.00553982
Proteobacteria	Gammaproteobacteria	Pseudomonadales	Moraxellaceae	958	0.02			Hahellaceae	0	0.166148	0	0.0157715	0.0423807	0	0.00453075	0	0.000377563	0.00130791	0	0.166148	0	0.0342442	0.0591079
Proteobacteria	Gammaproteobacteria	Oceanospirillales	Hahellaceae	763	0.02			Anaplasmataceae	0	0.0566073	0	0.00959201	0.0178919	0	0.0398663	0	0.00673768	0.0141411	0	0.0566073	0	0.0130172	0.021878
Proteobacteria	Alphaproteobacteria	Rickettsiales	Anaplasmataceae	464	0.01			Brachyspiraceae	0	0.19517	0	0.00901641	0.0415802	0	0	0	0	0	0	0.19517	0	0.0198361	0.061609
Spirochaetae	Spirochaetes	Spirochaetales	Brachyspiraceae	438	0.01			Phyllobacteriaceae	0	0.0389248	0	0.00562701	0.0114234	0	0.0389248	0.00340464	0.00997457	0.0142448	0	0.00319366	0	0.000409933	0.00101867
Proteobacteria	Alphaproteobacteria	Rhizobiales	Phyllobacteriaceae	273	0.01			Pseudomonadaceae	0	0.0794073	0	0.00449686	0.0168726	0	0.0794073	0	0.00737428	0.0228048	0	0.00500225	0	0.00104396	0.0020855
Proteobacteria	Gammaproteobacteria	Pseudomonadales	Pseudomonadaceae	216	0			Oxalobacteraceae	0	0.088563	0	0.00415078	0.0188629	0	0.00275401	0	0.000229501	0.000795015	0	0.088563	0	0.0088563	0.0280061
Proteobacteria	Betaproteobacteria	Burkholderiales	Oxalobacteraceae	200	0			Flavobacteriaceae	0	0.0559982	0	0.00297916	0.0119214	0	0.0559982	0	0.00546179	0.0160165	0	0	0	0	0
Proteobacteria	Unclassified	Unclassified	Unclassified	176	0			o_Acidimicrobiales	0	0.019082	0	0.000990928	0.00408195	0	0.019082	0	0.0018167	0.00549303	0	0	0	0	0
Bacteroidetes	Flavobacteriia	Flavobacteriales	Flavobacteriaceae	143	0			Unclassified	0.0022644	10.7358	0.0228933	0.781207	2.33213	0.0022644	2.66768	0.0230295	0.446126	0.929822	0.0027285	10.7358	0.0163306	1.18331	3.36223
Actinobacteria	Acidimicrobiia	Acidimicrobiales	Unclassified	48	0
				4838188
GENUS:
									Full dataset					Lofoten					Soroya
Phylum	Class	Order	Family	Genus	total_reads	pct_tot_dataset			min_overall	max_overall	median_overall	mean_overall	stdev_overall	min_lofoten	max_lofoten	median_lofoten	mean_lofoten	stdev_lofoten	min_soroya	max_soroya	median_soroya	mean_soroya	stdev_soroya
Proteobacteria	Gammaproteobacteria	Vibrionales	Vibrionaceae	Photobacterium	2472317	51.1		Photobacterium	7.79083	85.8926	51.5319	51.0762	22.7971	7.79083	85.8926	49.6488	45.6116	28.47	42.966	83.5018	54.4621	57.6337	11.5931
Fusobacteria	Fusobacteriia	Fusobacteriales	Hados.Sed.Eubac.3	Unclassified	635730	13.14		o_Fusobacteriales	0.0294219	39.8856	9.63396	13.139	12.8207	0.567749	39.8856	20.3041	18.2864	14.4304	0.0294219	22.1036	6.43861	6.96211	7.16253
Proteobacteria	Gammaproteobacteria	Vibrionales	Vibrionaceae	Aliivibrio	576357	11.91		Aliivibrio	0.358042	72.8296	4.1603	11.9261	17.5604	0.453423	72.8296	7.91848	15.5283	21.3783	0.358042	32.7647	1.73433	7.60346	11.0846
Bacteroidetes	Bacteroidia	Bacteroidales	Porphyromonadaceae	Unclassified	167536	3.46		f_Porphyromonadaceae	0.00679609	19.0198	0.450563	3.46611	5.53894	0.00679609	12.1209	0.215374	2.87725	4.87929	0.0104935	19.0198	0.839353	4.17275	6.43982
Fusobacteria	Fusobacteriia	Fusobacteriales	Fusobacteriaceae	Cetobacterium	161547	3.34		Cetobacterium	0.00543456	32.441	0.0493156	3.33064	7.68037	0.00543456	3.27467	0.0233711	0.313344	0.934768	0.0168808	32.441	1.0018	6.95139	10.4817
Firmicutes	Clostridia	Clostridiales	Clostridiaceae_1	Unclassified	151830	3.14		f_Clostridiaceae	0.00770224	21.4462	0.557132	3.13329	5.74997	0.00770224	21.4462	1.62787	5.03875	7.31204	0.0118235	3.40162	0.430421	0.846735	1.07128
Tenericutes	Mollicutes	Mycoplasmatales	Mycoplasmataceae	Mycoplasma	69642	1.44		Mycoplasma	0.00543456	11.8661	0.245201	1.44348	2.81058	0.00543456	5.02454	0.245201	0.857726	1.59261	0.0186448	11.8661	0.278148	2.14638	3.78488
Firmicutes	Clostridia	Clostridiales	Ruminococcaceae	Unclassified	68535	1.42		f_Ruminococcaceae	0.012233	15.4319	0.565272	1.4212	3.23352	0.012233	15.4319	0.589958	1.86094	4.32246	0.0241806	2.9467	0.495712	0.893528	0.996912
Spirochaetae	Spirochaetes	Spirochaetales	Brevinemataceae	Brevinema	59540	1.23		Brevinema	0.000456238	14.784	0.015978	1.22972	3.57896	0.00181152	1.66133	0.015978	0.246428	0.505304	0.000456238	14.784	0.04551	2.40967	5.17101
Tenericutes	Mollicutes	Mycoplasmatales	Mycoplasmataceae	Candidatus_Bacilloplasma	55916	1.16		Candidatus_Bacilloplasma	0.00136187	11.1128	0.172168	1.1543	2.40502	0.0362091	2.37571	0.172168	0.741762	0.853208	0.00136187	11.1128	0.155973	1.64935	3.47956
Proteobacteria	Gammaproteobacteria	Alteromonadales	Shewanellaceae	Shewanella	51623	1.07		Shewanella	0.0433685	2.86122	0.578922	1.06657	0.894228	0.123039	1.92829	0.525869	0.804466	0.621814	0.0433685	2.86122	0.951871	1.3811	1.09167
Proteobacteria	Gammaproteobacteria	Vibrionales	Vibrionaceae	Vibrio	42643	0.88		Vibrio	0.00317016	14.8076	0.0721287	0.885964	3.12274	0.00317016	14.8076	0.0342071	1.34049	4.24445	0.00363166	0.942697	0.257177	0.340534	0.358819
Unclassified	Unclassified	Unclassified	Unclassified	Unclassified	37497	0.78		Unclassified_Bacterium	0.0022644	10.7358	0.0228933	0.777564	2.33293	0.0022644	2.66768	0.0230295	0.446126	0.929822	0.0027285	10.7358	0.0163306	1.17529	3.36458
Proteobacteria	Gammaproteobacteria	Unclassified	Unclassified	Unclassified	35329	0.73		c_Gammaproteobacteria	0.00774618	5.31005	0.284362	0.729115	1.2428	0.00774618	0.944661	0.169864	0.348358	0.322335	0.0118693	5.31005	0.452165	1.18602	1.74692
Proteobacteria	Gammaproteobacteria	Alteromonadales	Moritellaceae	Moritella	26074	0.54		Moritella	0.0301297	1.61774	0.412554	0.539015	0.460742	0.0386183	1.61774	0.336164	0.423629	0.430089	0.0301297	1.35379	0.564705	0.677477	0.479782
Bacteroidetes	Bacteroidia	Bacteroidales	Unclassified	Unclassified	24814	0.51		Other	0.407592	22.2946	2.85637	4.68176	5.77356	0.407592	22.2946	1.96338	5.27447	7.6472	1.19845	7.6037	4.07217	3.97051	2.29644
Tenericutes	Mollicutes	Mycoplasmatales	Mycoplasmataceae	Ureaplasma	19551	0.4
Firmicutes	Erysipelotrichia	Erysipelotrichales	Erysipelotrichaceae	[Anaerorhabdus]_furcosa_group	17753	0.37
Fusobacteria	Fusobacteriia	Fusobacteriales	Fusobacteriaceae	Fusobacterium	17305	0.36
Proteobacteria	Gammaproteobacteria	Vibrionales	Vibrionaceae	Unclassified	16832	0.35
Bacteroidetes	Bacteroidia	Bacteroidales	Rikenellaceae	Alistipes	15289	0.32
Firmicutes	Clostridia	Clostridiales	Lachnospiraceae	Unclassified	12267	0.25
Firmicutes	Clostridia	Clostridiales	Clostridiaceae_1	Clostridium_sensu_stricto_1	11689	0.24
Fusobacteria	Fusobacteriia	Fusobacteriales	Fusobacteriaceae	Propionigenium	9531	0.2
Firmicutes	Clostridia	Clostridiales	Unclassified	Unclassified	8537	0.18
Firmicutes	Erysipelotrichia	Erysipelotrichales	Erysipelotrichaceae	Dielma	7625	0.16
Cyanobacteria	Cyanobacteria	SubsectionI	FamilyI	Synechococcus	7473	0.15
Proteobacteria	Gammaproteobacteria	Alteromonadales	Psychromonadaceae	Psychromonas	6604	0.14
Bacteroidetes	Bacteroidia	Bacteroidales	Rikenellaceae	Rikenella	6341	0.13
Proteobacteria	Deltaproteobacteria	Desulfovibrionales	Desulfovibrionaceae	Desulfovibrio	6025	0.12
Bacteroidetes	Bacteroidia	Bacteroidales	Bacteroidaceae	Bacteroides	5447	0.11
Proteobacteria	Alphaproteobacteria	Rhodospirillales	Rhodospirillaceae	Thalassospira	4146	0.09
Firmicutes	Clostridia	Clostridiales	Peptostreptococcaceae	Romboutsia	3910	0.08
Firmicutes	Clostridia	Clostridiales	Lachnospiraceae	Tyzzerella	2909	0.06
Firmicutes	Clostridia	Clostridiales	Clostridiales_vadinBB60_group	Unclassified	2713	0.06
Verrucomicrobia	Verrucomicrobiae	Verrucomicrobiales	Verrucomicrobiaceae	Akkermansia	2266	0.05
Proteobacteria	Alphaproteobacteria	Unclassified	Unclassified	Unclassified	1921	0.04
Firmicutes	Clostridia	Clostridiales	Ruminococcaceae	Oscillibacter	1606	0.03
Firmicutes	Clostridia	Clostridiales	Family_XIII	[Eubacterium]_brachy_group	1487	0.03
Proteobacteria	Alphaproteobacteria	Rhodobacterales	Rhodobacteraceae	Tateyamaria	1418	0.03
Bacteroidetes	Bacteroidia	Bacteroidales	Porphyromonadaceae	Odoribacter	1408	0.03
Bacteroidetes	Unclassified	Unclassified	Unclassified	Unclassified	1167	0.02
Proteobacteria	Alphaproteobacteria	Rickettsiales	Rickettsiales_Incertae_Sedis	Candidatus_Captivus	1092	0.02
Fusobacteria	Fusobacteriia	Fusobacteriales	Fusobacteriaceae	Unclassified	1032	0.02
Proteobacteria	Gammaproteobacteria	Oceanospirillales	Hahellaceae	Endozoicomonas	763	0.02
Firmicutes	Clostridia	Clostridiales	Lachnospiraceae	Epulopiscium	732	0.02
Proteobacteria	Gammaproteobacteria	Vibrionales	Vibrionaceae	Enterovibrio	694	0.01
Proteobacteria	Gammaproteobacteria	Pseudomonadales	Moraxellaceae	Psychrobacter	668	0.01
Proteobacteria	Alphaproteobacteria	Rickettsiales	Anaplasmataceae	Neorickettsia	464	0.01
Proteobacteria	Gammaproteobacteria	Alteromonadales	Moritellaceae	Unclassified	440	0.01
Spirochaetae	Spirochaetes	Spirochaetales	Brachyspiraceae	Brachyspira	438	0.01
Firmicutes	Clostridia	Clostridiales	Ruminococcaceae	Ruminococcaceae_UCG-013	369	0.01
Proteobacteria	Gammaproteobacteria	Pseudomonadales	Moraxellaceae	Acinetobacter	290	0.01
Proteobacteria	Alphaproteobacteria	Rhizobiales	Phyllobacteriaceae	Pseudahrensia	273	0.01
Proteobacteria	Gammaproteobacteria	Pseudomonadales	Pseudomonadaceae	Pseudomonas	216	0
Proteobacteria	Betaproteobacteria	Burkholderiales	Oxalobacteraceae	Massilia	200	0
Proteobacteria	Unclassified	Unclassified	Unclassified	Unclassified	176	0
Bacteroidetes	Flavobacteriia	Flavobacteriales	Flavobacteriaceae	Chryseobacterium	143	0
Actinobacteria	Acidimicrobiia	Acidimicrobiales	Unclassified	Unclassified	48	0
					4838188
