# Supplementary material for: A Single Vibrionales 16S rRNA Oligotype Dominates the Intestinal Microbiome in Two Geographically Separated Atlantic cod Populations
Source: Front Microbiol. 2018 Jul 13;9:1561. doi: 10.3389/fmicb.2018.01561 (PMC6053498; doi:10.3389/fmicb.2018.01561)
Supplement: Supplementary file 7 [file Table_7.XLSX]

## Sheet: Core community
Table S7: Core community
Core OTUs found in all individuals from Lofoten and Sørøya. Genus or lowest classified taxonomical level shown in the last column. c_ = class, o_ = order, f_ = family.
OTU nr.	Median Lofoten (%)	Median Sørøya (%)	Genus (or lowest classified level)
OTU01	48.72	53.81	Photobacterium
OTU02	20.3	6.44	o_Fusobacteriales
OTU03	7.92	1.73	Aliivibrio
OTU05	0.22	0.84	f_Porphyromonadaceae
OTU04	0.02	1	Cetobacterium
OTU06	0.5	0.18	f_Clostridiaceae
OTU07	0.21	0.04	f_Clostridiaceae
OTU08	0.02	0.05	Brevinema
OTU10	0.17	0.15	Cand. Bacilloplasma
OTU09	0.51	0.93	Shewanella
OTU12	0.01	0.07	Vibrio
OTU16	0.01	0	Unclassified
OTU11	0.04	0.03	Mycoplasma
OTU15	0.34	0.56	Moritella
OTU14	0	0.07	c_Gammaproteobacteria
OTU17	0.06	0.11	Ureaplasma
OTU19	0.01	0.09	Anaerorhabdus furcosa group
OTU21	0.16	0.09	f_Ruminococcaceae
OTU26	0.12	0.04	c_Gammaproteobacteria
OTU23	0.01	0.13	Shewanella
OTU32	0.11	0.14	Photobacterium
OTU42	0	0.01	f_Vibrionaceae
OTU41	0.07	0.09	Photobacterium
