# Supplementary material for: A Single Vibrionales 16S rRNA Oligotype Dominates the Intestinal Microbiome in Two Geographically Separated Atlantic cod Populations
Source: Front Microbiol. 2018 Jul 13;9:1561. doi: 10.3389/fmicb.2018.01561 (PMC6053498; doi:10.3389/fmicb.2018.01561)
Supplement: Supplementary file 8 [file Table_8.XLSX]

## Sheet: Alpha diversity values
Table S8: Alpha diversity values
Alpha diversity estimates of the Atlantic cod intestinal microbial samples. All samples were normalized by a common scaling procedure (see Methods). OTUs were clustered based on 97% sequence similarity.
Sample	Individual	Observed	Shannon	InvSimpson
L01	L0814_25G1	51	1.36049	2.33452
	L0814_25G2	59	1.28211	2.17738
	L0814_25G3	53	1.24516	2.1017
	L0814_25M1	39	0.63957	1.34711
	L0814_25M2	38	0.967836	1.71926
	L0814_25M3	35	0.816661	1.50928
L02	L0814_27G1	46	0.501595	1.29752
	L0814_27G2	58	0.642426	1.45333
	L0814_27G3	44	0.486592	1.27289
	L0814_27M1	34	0.687246	1.45268
	L0814_27M2	39	0.700335	1.42243
	L0814_27M3	40	0.547707	1.28146
L03	L0814_28G1	52	0.910031	1.70957
	L0814_28G2	54	0.994837	1.88914
	L0814_28G3	54	0.93858	1.75052
	L0814_28M1	69	1.00313	1.78358
	L0814_28M2	81	1.04107	1.77947
	L0814_28M3	90	1.10104	1.83432
L04	L0814_37G1	84	1.8361	4.92549
	L0814_37G2	74	1.8048	4.67731
	L0814_37G3	85	1.87454	5.15821
	L0814_37M1	41	1.48746	3.15583
	L0814_37M2	53	1.47543	2.89926
	L0814_37M3	50	1.46873	2.96953
L05	L0814_29A1	54	1.28754	2.37532
	L0814_29A2	55	1.27023	2.24421
	L0814_29A3	53	1.25561	2.19424
L06	L0814_30A2	79	2.82904	10.6433
	L0814_30A3	77	2.76393	10.0584
L07	L0814_31A1	72	1.16085	1.76585
	L0814_31A2	66	1.1192	1.69144
	L0814_31A3	63	0.942006	1.50571
L08	L0814_33A1	39	1.21907	2.82221
	L0814_33A2	43	1.27513	2.91073
	L0814_33A3	49	1.29325	3.02355
L09	L0814_34A1	48	1.11929	2.40008
	L0814_34A2	49	1.13911	2.40094
	L0814_34A3	48	1.11885	2.37798
L10	L0814_35A1	65	1.7636	2.77873
	L0814_35A2	72	1.69567	2.6821
	L0814_35A3	63	1.77905	2.97816
L11	L0814_41A1	85	2.4049	6.03557
	L0814_41A2	86	2.50094	6.67247
	L0814_41A3	87	2.4692	6.61426
L12	L0814_44A1	71	1.39745	2.89682
	L0814_44A2	63	1.36243	2.87404
	L0814_44A3	62	1.39421	2.91074
S01	S0913_26G1	74	1.61076	2.60764
	S0913_26G2	70	1.44405	2.15752
	S0913_26G3	67	1.58825	2.45
	S0913_26M1	73	1.55472	2.49237
	S0913_26M2	85	1.62851	2.50381
	S0913_26M3	80	1.62915	2.69792
S02	S0913_27G1	81	1.85642	3.33441
	S0913_27G2	84	1.86289	3.36886
	S0913_27G3	78	1.78377	3.14976
	S0913_27M1	83	1.84829	3.40909
	S0913_27M2	89	1.83569	3.34806
	S0913_27M3	80	1.79581	3.23221
S03	S0913_31G1	78	1.82462	3.49826
	S0913_31G2	76	1.77763	3.38864
	S0913_31G3	73	1.73129	3.45964
	S0913_31M1	58	1.31988	2.05968
	S0913_31M2	65	1.20211	1.8817
	S0913_31M3	61	1.3979	2.13106
S04	S0913_35M1	49	1.60623	3.10442
	S0913_35M2	47	1.61001	3.11444
	S0913_35M3	56	1.61963	3.17559
S05	S0913_25A1	63	1.80707	3.81422
	S0913_25A2	58	1.68649	3.22465
	S0913_25A3	72	1.69286	3.19825
S06	S0913_29A1	74	1.60076	3.18906
	S0913_29A2	87	1.89367	4.19716
	S0913_29A3	65	1.58139	3.51249
S07	S0913_30A1	61	1.2923	2.14694
	S0913_30A2	57	1.25397	2.06497
	S0913_30A3	63	1.24851	2.0713
S08	S0913_32A1	48	1.37125	2.67112
	S0913_32A2	53	1.38638	2.6542
	S0913_32A3	49	1.41322	2.72625
S09	S0913_33A1	48	1.17826	2.36876
	S0913_33A2	47	1.17955	2.35343
	S0913_33A3	54	1.18289	2.31163
S10	S0913_34A1	71	0.799003	1.43757
	S0913_34A2	61	0.707368	1.39914
	S0913_34A3	50	0.604954	1.42606
