# Supplementary material for: A Single Vibrionales 16S rRNA Oligotype Dominates the Intestinal Microbiome in Two Geographically Separated Atlantic cod Populations
Source: Front Microbiol. 2018 Jul 13;9:1561. doi: 10.3389/fmicb.2018.01561 (PMC6053498; doi:10.3389/fmicb.2018.01561)
Supplement: Supplementary file 9 [file Table_9.XLSX]

## Sheet: Alpha diversity statistics
Table S9: Alpha diversity differences - Random intercept model
Results from the beyond optimal model and the final random intercept model fitted through model selection according to Zuur et al. 2009 chapter 5.7*, used in testing for significant differences in alpha diversities within locations and tissues. Significant values (< 0.05) are marked in bold.
BEYOND OPTIMAL MODEL									FINAL, OPTIMAL MODEL
OBSERVED:									OBSERVED:
M0.Obs=lme(Observed~1+tissue*location+length+sex, random=~1|individual,method="REML",data=allfish)									M2.Obs=lme(Observed~1+tissue+length+sex, random=~1|individual,method="REML",data=allfish)
AIC:	638.1								AIC:	652.1
	Value	Std.Error	DF	t-value	p-value					Value	Std.Error	DF	t-value	p-value
(Intercept)	75.3681	11.7013	62	6.44098	0				(Intercept)	80.3821	10.7256	63	7.49444	0
tissuemixed	-2.10294	7.0847	16	-0.296829	0.7704				tissuemixed	-6.49702	5.10753	18	-1.27205	0.2195
tissuemucosa	-8.75	3.6562	62	-2.3932	0.0197				tissuemucosa	-5.62174	2.76361	63	-2.0342	0.0461
locationSoroya	6.67273	8.21339	16	0.812421	0.4285				length	-0.35387	0.152678	18	-2.31773	0.0324
length	-0.31976	0.155382	16	-2.05789	0.0563				sexM	11.4014	4.76151	18	2.3945	0.0277
sexM	10.2323	4.99133	16	2.05001	0.0571
tissuemixed:locationSoroya	-7.78473	10.3944	16	-0.748935	0.4648
tissuemucosa:locationSoroya	6.81407	5.54997	62	1.22777	0.2242
Number of observations:		86
Number of groups:		22
Interquartile range:		24
SHANNON									SHANNON
M0.Sha=lme(Shannon~1+tissue*location+length+sex, random=~1|individual,method="REML",data=allfish)									M4.Sha=lme(Shannon~1+tissue, random=~1|individual,method="REML",data=allfish)
AIC:	7.8								AIC:	-8.93
	Value	Std.Error	DF	t-value	p-value					Value	Std.Error	DF	t-value	p-value
(Intercept)	1.76928	0.515712	62	3.43076	0.0011				(Intercept)	1.44292	0.182217	63	7.91868	0
tissuemixed	0.323841	0.307443	16	1.05333	0.3078				tissuemixed	0.0618455	0.228224	20	0.270986	0.7892
tissuemucosa	-0.161752	0.0508269	62	-3.18242	0.0023				tissuemucosa	-0.15191	0.0381021	63	-3.98691	0.0002
locationSoroya	0.461854	0.345999	16	1.33484	0.2006
length	-0.0106275	0.0069208	16	-1.53558	0.1442
sexM	0.16917	0.219179	16	0.771835	0.4515
tissuemixed:locationSoroya	-0.740788	0.441409	16	-1.67823	0.1127
tissuemucosa:locationSoroya	0.0207446	0.0775896	62	0.267363	0.7901
Number of observations:		86
Number of groups:		22
Interquartile range:		0.57
INVERSE SIMPSON									INVERSE SIMPSON
M0.InvS=lme(InvSimpson~1+tissue*location+length+sex, random=~1|individual,method="REML",data=allfish)									M4.InvS=lme(InvSimpson~1+tissue, random=~1|individual,method="REML",data=allfish)
AIC:	185.1								AIC:	178.76
	Value	Std.Error	DF	t-value	p-value					Value	Std.Error	DF	t-value	p-value
(Intercept)	3.66684	2.18173	62	1.6807	0.0979				(Intercept)	2.88058	0.691142	63	4.16786	0.0001
tissuemixed	0.999001	1.29948	16	0.768768	0.4532				tissuemixed	0.496986	0.865953	20	0.573918	0.5724
tissuemucosa	-0.632779	0.146382	62	-4.32279	0.0001				tissuemucosa	-0.534555	0.110657	63	-4.83076	0
locationSoroya	0.301781	1.4595	16	0.206771	0.8388
length	-0.02183	0.0292962	16	-0.745159	0.467
sexM	0.656138	0.927046	16	0.707773	0.4893
tissuemixed:locationSoroya	-1.52232	1.86302	16	-0.817125	0.4259
tissuemucosa:locationSoroya	0.228027	0.223536	62	1.02009	0.3116
Number of observations:		86
Number of groups:		22
Interquartile range:		1.25
*Zuur, A. et al., 2009. Mixed Effects Models and Extensions in Ecology with R, Springer. Available at: http://link.springer.com/book/10.1007%2F978-0-387-87458-6#section=15123&page=1.
