# Supplementary material for: A Single Vibrionales 16S rRNA Oligotype Dominates the Intestinal Microbiome in Two Geographically Separated Atlantic cod Populations
Source: Front Microbiol. 2018 Jul 13;9:1561. doi: 10.3389/fmicb.2018.01561 (PMC6053498; doi:10.3389/fmicb.2018.01561)
Supplement: Supplementary file 10 [file Table_10.XLSX]

## Sheet: PERMANOVA top5 OTUs
Table S10: PERMANOVA with the five most abundant OTUs only
Results from PERMANOVA analyses of bacterial community differences using the five most abundant OTUs only. Bacterial community differences (beta diversity) were tested between the different locations, and between gut content, intestinal mucosa and a mixture of the two. P-values < 0.05 are marked in bold. These are still above the Bonferroni threshold (p = 0.00625).
		Bray-Curtis	Jaccard	Unweighted UniFrac	Weighted UniFrac
Location	R2	0.126	0.106	NA	0.0585		TOP 5 OTUs
	F-value model	2.887	2.358	NA	1.243
	p-value	0.054	0.048	NA	0.292
Tissue	R2	0.007	0.009	NA	0.029
	F-value model	0.265	0.378	NA	1.18
	p-value	0.008	0.005	NA	0.003
	Bonferroni p	0.00625
