# Supplementary material for: A Single Vibrionales 16S rRNA Oligotype Dominates the Intestinal Microbiome in Two Geographically Separated Atlantic cod Populations
Source: Front Microbiol. 2018 Jul 13;9:1561. doi: 10.3389/fmicb.2018.01561 (PMC6053498; doi:10.3389/fmicb.2018.01561)
Supplement: Supplementary file 11 [file Table_11.XLSX]

## Sheet: SIMPER results
Table S11: SIMPER results
SIMPER analysis results showing the contribution of each OTU to the Bray-Curtis dissimilarity between gut content and mucosa. In agreement with the results shown in supplementary table 10, the five most abundant OTUs (OTU01 – 05) contribute 77.3% to the observed dissimilarity (see column ”Cumulative contribution”). Significance information is supplied in the two last columns.
OTU	Average	SD	Ratio	Average abundance gut	Average abundance mucosa	Cumulative contribution	p
Otu000001	0.150036	0.113396	1.3231	35478	38343.8	0.3024	0.049	*
Otu000003	0.127864	0.134134	0.9533	11588.3	15585.1	0.5601	0.003	**
Otu000002	0.0514468	0.0467015	1.1016	6629.1	5205.19	0.6638	0.049	*
Otu000005	0.0272115	0.0227401	1.1966	3807.62	2324.05	0.7187	0.004	**
Otu000004	0.0271297	0.0293218	0.9252	2937.48	2483.48	0.7733	0.113
Otu000006	0.0221919	0.0273412	0.8117	2569.71	1739.29	0.8181	0.001	***
Otu000007	0.0213248	0.0281766	0.7568	2627.76	1231.9	0.861	0.013	*
Otu000011	0.00844583	0.0124595	0.6779	1082.24	419.714	0.8781	0.001	***
Otu000014	0.00645911	0.0101377	0.6371	602.333	533.095	0.8911	0.128
Otu000017	0.00535986	0.00625358	0.8571	604.095	432.19	0.9019	0.093	.
Otu000009	0.00484008	0.00381383	1.2691	705.476	728.429	0.9116	0.168
Otu000010	0.00417825	0.00472363	0.8845	377.857	493.286	0.9201	0.075	.
Otu000019	0.00300334	0.00517204	0.5807	242.143	271.905	0.9261	0.425
Otu000015	0.002459	0.00169386	1.4517	378.952	419	0.9311	0.003	**
Otu000008	0.00245232	0.0052959	0.4631	338.619	55.2381	0.936	0.023	*
Otu000022	0.00226501	0.00319098	0.7098	191.143	227.905	0.9406	0.422
Otu000023	0.0020906	0.00183183	1.1413	230.857	267.19	0.9448	0.001	***
Otu000021	0.0019288	0.00207042	0.9316	240.238	158.571	0.9487	0.036	*
Otu000028	0.00160551	0.00245776	0.6532	126.143	157.143	0.9519	0.056	.
Otu000027	0.00157888	0.00248793	0.6346	229.81	16.6667	0.9551	0.001	***
Otu000012	0.00156352	0.00129191	1.2102	203.19	198.048	0.9583	0.394
Otu000031	0.00146854	0.00239796	0.6124	104.571	149.095	0.9612	0.001	***
Otu000024	0.00141729	0.00238205	0.595	117.381	126.286	0.9641	0.558
Otu000018	0.00121227	0.0010745	1.1282	177.81	75.3809	0.9665	0.001	***
Otu000029	0.00108177	0.00139033	0.7781	95.7143	104.381	0.9687	0.796
Otu000033	0.00101129	0.00122575	0.825	79.6191	112.143	0.9707	0.228
Otu000039	0.00100862	0.00171364	0.5886	74.0476	96.0476	0.9728	0.118
Otu000045	0.000910965	0.00158605	0.5744	70.8571	82.5714	0.9746	0.275
Otu000026	0.000901788	0.000732708	1.2308	148.143	79.3333	0.9764	0.002	**
Otu000013	0.000881734	0.00125738	0.7012	2.95238	130.381	0.9782	0.001	***
Otu000042	0.000554944	0.000558001	0.9945	70.8095	43.5714	0.9793	0.018	*
Otu000061	0.000499201	0.000865933	0.5765	36.9524	46.7143	0.9803	0.092	.
Otu000053	0.000444896	0.000743751	0.5982	39.2381	36.7143	0.9812	0.44
Otu000032	0.000420641	0.000299426	1.4048	91.2857	101.143	0.9821	0.001	***
Otu000048	0.000420544	0.00036532	1.1512	61.6191	31.9524	0.9829	0.002	**
Otu000064	0.000385044	0.000718685	0.5358	44.4762	19.0476	0.9837	0.242
Otu000016	0.000377057	0.000429399	0.8781	25.7143	47.2381	0.9844	0.021	*
Otu000056	0.00030489	0.000287112	1.0619	46.2857	18.2381	0.9851	0.001	***
Otu000050	0.000286703	0.000354279	0.8093	43.1905	17.2857	0.9856	0.002	**
Otu000058	0.000274037	0.000267169	1.0257	38.4762	20.8571	0.9862	0.048	*
Otu000030	0.000273683	0.000362843	0.7543	31.7143	21.6667	0.9867	0.018	*
Otu000041	0.000260983	0.000194343	1.3429	52.9048	63.6667	0.9873	0.025	*
Otu000087	0.000255662	0.000785312	0.3256	37.2857	0	0.9878	0.091	.
Otu000020	0.000250386	0.000293674	0.8526	22.9048	28.1905	0.9883	0.001	***
Otu000040	0.000246997	0.000312757	0.7897	18.8571	28.8571	0.9888	0.074	.
Otu000037	0.000237368	0.000288702	0.8222	21.3809	24.9524	0.9893	0.009	**
Otu000096	0.000209865	0.000704838	0.2977	22.1905	9.38095	0.9897	0.529
Otu000049	0.000208723	0.00027543	0.7578	24.9524	15.8095	0.9901	0.247
Otu000052	0.00017956	0.000191497	0.9377	17.7143	18.9524	0.9905	0.963
Otu000097	0.000174357	0.000362868	0.4805	6.95238	20.4762	0.9908	0.09	.
Otu000054	0.000173251	0.000263347	0.6579	16.8095	13.619	0.9912	0.021	*
Otu000046	0.000166097	0.000315969	0.5257	22.8095	7.80952	0.9915	0.013	*
Otu000063	0.000163304	0.000260016	0.6281	14.3333	14.1429	0.9918	0.459
Otu000068	0.000162936	0.000204292	0.7976	19.0476	10.7143	0.9922	0.06	.
Otu000092	0.000159985	0.000179122	0.8932	20.4286	10.8571	0.9925	0.018	*
Otu000088	0.000154063	0.000310688	0.4959	20.9048	3.57143	0.9928	0.092	.
Otu000072	0.000146597	0.000209834	0.6986	11.381	15.1429	0.9931	0.203
Otu000079	0.00014173	0.00021574	0.6569	12.1905	12.7619	0.9934	0.182
Otu000106	0.000141286	0.000621415	0.2274	0.2381	20.3809	0.9937	0.181
Otu000094	0.000126504	0.000220612	0.5734	14.0952	6.80952	0.9939	0.055	.
Otu000115	0.000125805	0.000560417	0.2245	0.04762	18.2857	0.9942	0.724
Otu000084	0.000123604	0.000142085	0.8699	15	8.42857	0.9944	0.015	*
Otu000078	0.000119428	0.000201717	0.5921	17.6191	0.71429	0.9947	0.001	***
Otu000112	0.000116513	0.000237747	0.4901	6.7619	11.9524	0.9949	0.645
Otu000108	0.000108971	0.000194082	0.5615	6.28571	11.4762	0.9951	0.099	.
Otu000118	0.000100768	0.000177798	0.5668	6.19048	10.3333	0.9953	0.101
Otu000120	9.79167e-05	0.000209782	0.4668	7.28571	8.38095	0.9955	0.468
Otu000034	9.15539e-05	9.312e-05	0.9832	10.0476	8.7619	0.9957	0.045	*
Otu000121	8.41397e-05	0.000144795	0.5811	11.7143	1.47619	0.9959	0.006	**
Otu000139	8.16953e-05	0.000202093	0.4042	4.85714	8.2381	0.996	0.36
Otu000038	8.04849e-05	9.4797e-05	0.849	5.52381	9.85714	0.9962	0.177
Otu000071	7.64276e-05	0.000160152	0.4772	9.95238	2.04762	0.9964	0.098	.
Otu000143	7.55825e-05	0.000164332	0.4599	6.2381	5.71429	0.9965	0.395
Otu000149	7.40614e-05	0.000231791	0.3195	0.95238	10.1429	0.9967	0.226
Otu000080	7.06802e-05	0.000144555	0.4889	8.95238	2.2381	0.9968	0.04	*
Otu000035	6.91836e-05	0.00010739	0.6442	5.04762	7.04762	0.9969	0.701
Otu000025	6.89245e-05	0.000158485	0.4349	4.66667	7.7619	0.9971	0.204
Otu000154	6.73953e-05	0.000122395	0.5506	3.57143	7.28571	0.9972	0.17
Otu000160	6.58726e-05	0.000294927	0.2234	9.61905	0	0.9973	0.995
Otu000098	5.99977e-05	0.000107674	0.5572	6.09524	3.90476	0.9975	0.382
Otu000067	5.91319e-05	8.96e-05	0.66	2.28571	8.09524	0.9976	0.016	*
Otu000077	5.70164e-05	7.2994e-05	0.7811	4.61905	5.85714	0.9977	0.201
Otu000109	5.5116e-05	0.000117243	0.4701	7.09524	1.47619	0.9978	0.069	.
Otu000036	5.09045e-05	6.8998e-05	0.7378	6.57143	2.19048	0.9979	0.014	*
Otu000171	4.89211e-05	0.000148985	0.3284	0.09524	7.04762	0.998	0.368
Otu000082	4.74126e-05	5.4643e-05	0.8677	6.57143	2.33333	0.9981	0.022	*
Otu000059	4.18503e-05	6.4458e-05	0.6493	2.38095	5.38095	0.9982	0.38
Otu000103	4.17985e-05	8.133e-05	0.5139	1.80952	4.95238	0.9983	0.05	*
Otu000111	4.15239e-05	7.0819e-05	0.5863	3.42857	3.57143	0.9984	1
Otu000110	3.80374e-05	3.3397e-05	1.139	5.47619	3.61905	0.9984	0.05	*
Otu000153	3.7476e-05	0.000102291	0.3664	0.71429	5.04762	0.9985	0.075	.
Otu000128	3.68391e-05	5.2275e-05	0.7047	3.38095	3.14286	0.9986	1
Otu000051	3.64364e-05	5.9192e-05	0.6156	2.19048	3.85714	0.9987	0.02	*
Otu000075	3.63798e-05	4.2492e-05	0.8562	3.85714	3.19048	0.9987	0.427
Otu000076	3.45185e-05	6.1685e-05	0.5596	4.47619	1.14286	0.9988	0.048	*
Otu000065	3.38328e-05	3.5055e-05	0.9651	3.09524	3.85714	0.9989	0.13
Otu000119	3.38215e-05	6.0214e-05	0.5617	2	3.52381	0.9989	0.101
Otu000099	3.34061e-05	4.1859e-05	0.7981	1.28571	4.42857	0.999	0.003	**
Otu000044	3.30512e-05	0.000147978	0.2234	4.85714	0	0.9991	1
Otu000070	3.07442e-05	3.1219e-05	0.9848	4.33333	1.57143	0.9991	0.01	**
Otu000057	2.88618e-05	5.3269e-05	0.5418	1.04762	4.09524	0.9992	0.016	*
Otu000116	2.86807e-05	5.461e-05	0.5252	0.71429	4.04762	0.9992	0.004	**
Otu000276	2.73182e-05	0.000102429	0.2667	4	0	0.9993	0.104
Otu000055	2.70545e-05	3.8578e-05	0.7013	2.28571	2.85714	0.9994	0.852
Otu000125	2.52746e-05	3.773e-05	0.6699	2.38095	1.95238	0.9994	0.013	*
Otu000085	2.4678e-05	3.37e-05	0.7323	3.28571	1.09524	0.9995	0.071	.
Otu000083	2.43896e-05	4.097e-05	0.5953	1.90476	2.2381	0.9995	1
Otu000089	2.39867e-05	4.4388e-05	0.5404	2.66667	1.2381	0.9996	0.216
Otu000081	2.19647e-05	3.9922e-05	0.5502	2.33333	1.2381	0.9996	0.098	.
Otu000104	2.07293e-05	2.5814e-05	0.803	2	1.95238	0.9996	0.936
Otu000101	2.03464e-05	2.5723e-05	0.791	1.90476	1.90476	0.9997	0.913
Otu000095	1.9818e-05	3.7022e-05	0.5353	1.52381	1.95238	0.9997	0.554
Otu000047	1.80816e-05	3.168e-05	0.5708	0.85714	2.2381	0.9998	0.239
Otu000073	1.64121e-05	2.3094e-05	0.7107	0.42857	2.28571	0.9998	0.003	**
Otu000043	1.60977e-05	6.521e-05	0.2469	2.14286	0.2381	0.9998	1
Otu000107	1.55258e-05	1.7796e-05	0.8724	0.28571	2.33333	0.9999	0.001	***
Otu000113	1.18123e-05	1.1808e-05	1.0004	1.61905	0.90476	0.9999	0.109
Otu000132	1.0973e-05	1.455e-05	0.7542	0.90476	1.14286	0.9999	0.735
Otu000062	7.6179e-06	1.2222e-05	0.6233	0.66667	0.61905	0.9999	0.398
Otu000124	7.4667e-06	2.7941e-05	0.2672	0	1.09524	0.9999	0.5
Otu000069	5.9004e-06	1.0055e-05	0.5868	0.38095	0.61905	0.9999	1
Otu000157	5.0195e-06	1.041e-05	0.4822	0.33333	0.47619	1	1
Otu000100	4.0495e-06	7.984e-06	0.5072	0.19048	0.47619	1	0.501
Otu000183	3.9156e-06	9.837e-06	0.398	0.57143	0	1	0.055	.
Otu000074	2.7692e-06	5.329e-06	0.5196	0.04762	0.38095	1	0.069	.
---
Signif. codes:	0 ‘***	’ 0.001 ‘**’	0.01 ‘	*’ 0.05 ‘.’	0.1 ‘ ’ 1
Blocks:	sam_dat_excl_mixed$individual
Permutation:	free
Number of permutations:		999
